# Supplementary material for: Climate change alters the future of natural floristic regions of deep evolutionary origins
Source: Nat Commun. 2024 Nov 2;15:9474. doi: 10.1038/s41467-024-53860-8 (PMC11531475; doi:10.1038/s41467-024-53860-8)
Supplement: Supplementary file 4 — Source Data [file 41467_2024_53860_MOESM4_ESM.zip]

Archive with 68 entries (61 files):
- Source Data/
- __MACOSX/._Source Data
- Source Data/.DS_Store
- __MACOSX/Source Data/._.DS_Store
- Source Data/Fig5/
- __MACOSX/Source Data/._Fig5
- Source Data/Fig2/
- __MACOSX/Source Data/._Fig2
- Source Data/Fig3/
- __MACOSX/Source Data/._Fig3
- Source Data/Fig4/
- __MACOSX/Source Data/._Fig4
- Source Data/Fig5/SourceData_Fig5.csv
- __MACOSX/Source Data/Fig5/._SourceData_Fig5.csv
- Source Data/Fig2/combined.json
- __MACOSX/Source Data/Fig2/._combined.json
- Source Data/Fig2/present.json
- __MACOSX/Source Data/Fig2/._present.json
- Source Data/Fig2/2021-2040-combined.rds
- __MACOSX/Source Data/Fig2/._2021-2040-combined.rds
- Source Data/Fig2/present.rds
- __MACOSX/Source Data/Fig2/._present.rds
- Source Data/Fig3/.DS_Store
- __MACOSX/Source Data/Fig3/._.DS_Store
- Source Data/Fig3/Source_Data_Fig3_cohenD_SIMPSON.csv
- __MACOSX/Source Data/Fig3/._Source_Data_Fig3_cohenD_SIMPSON.csv
- Source Data/Fig4/.DS_Store
- __MACOSX/Source Data/Fig4/._.DS_Store
- Source Data/Fig4/phylorealms/
- __MACOSX/Source Data/Fig4/._phylorealms
- Source Data/Fig4/phyloregions/
- __MACOSX/Source Data/Fig4/._phyloregions
- Source Data/Fig4/phylorealms/2041-2060.tif.aux.xml
- __MACOSX/Source Data/Fig4/phylorealms/._2041-2060.tif.aux.xml
- Source Data/Fig4/phylorealms/2081-2100.tif.aux.xml
- __MACOSX/Source Data/Fig4/phylorealms/._2081-2100.tif.aux.xml
- Source Data/Fig4/phylorealms/.DS_Store
- __MACOSX/Source Data/Fig4/phylorealms/._.DS_Store
- Source Data/Fig4/phylorealms/2041-2060.tif
- __MACOSX/Source Data/Fig4/phylorealms/._2041-2060.tif
- Source Data/Fig4/phylorealms/2061-2080.tif
- __MACOSX/Source Data/Fig4/phylorealms/._2061-2080.tif
- Source Data/Fig4/phylorealms/2081-2100.tif
- __MACOSX/Source Data/Fig4/phylorealms/._2081-2100.tif
- Source Data/Fig4/phylorealms/2021-2040.tif.aux.xml
- __MACOSX/Source Data/Fig4/phylorealms/._2021-2040.tif.aux.xml
- Source Data/Fig4/phylorealms/2021-2040.tif
- __MACOSX/Source Data/Fig4/phylorealms/._2021-2040.tif
- Source Data/Fig4/phylorealms/2061-2080.tif.aux.xml
- __MACOSX/Source Data/Fig4/phylorealms/._2061-2080.tif.aux.xml
- Source Data/Fig4/phyloregions/2041-2060.tif.aux.xml
- __MACOSX/Source Data/Fig4/phyloregions/._2041-2060.tif.aux.xml
- Source Data/Fig4/phyloregions/2081-2100.tif.aux.xml
- __MACOSX/Source Data/Fig4/phyloregions/._2081-2100.tif.aux.xml
- Source Data/Fig4/phyloregions/.DS_Store
- __MACOSX/Source Data/Fig4/phyloregions/._.DS_Store
- Source Data/Fig4/phyloregions/2041-2060.tif
- __MACOSX/Source Data/Fig4/phyloregions/._2041-2060.tif
- Source Data/Fig4/phyloregions/2061-2080.tif
- __MACOSX/Source Data/Fig4/phyloregions/._2061-2080.tif
- Source Data/Fig4/phyloregions/2081-2100.tif
- __MACOSX/Source Data/Fig4/phyloregions/._2081-2100.tif
- Source Data/Fig4/phyloregions/2021-2040.tif.aux.xml
- __MACOSX/Source Data/Fig4/phyloregions/._2021-2040.tif.aux.xml
- Source Data/Fig4/phyloregions/2021-2040.tif
- __MACOSX/Source Data/Fig4/phyloregions/._2021-2040.tif
- Source Data/Fig4/phyloregions/2061-2080.tif.aux.xml
- __MACOSX/Source Data/Fig4/phyloregions/._2061-2080.tif.aux.xml
