# Supplementary material for: Climate change alters the future of natural floristic regions of deep evolutionary origins
Source: Nat Commun. 2024 Nov 2;15:9474. doi: 10.1038/s41467-024-53860-8 (PMC11531475; doi:10.1038/s41467-024-53860-8)
Supplement: Supplementary file 4 — Source Data [file 41467_2024_53860_MOESM4_ESM.zip › Source Data/Fig5/SourceData_Fig5.csv]

variable	fisher_z	upper	lower	p_value	year	status	pval_star
Altitude variation	0.047268786	0.083220839	0.011316734	0.00998148183288816	Present	Phyloregions	*
Past climate change	0.056652453	0.092604506	0.020700401	0.00201770446674285	Present	Phyloregions	*
Annual precipitation	0.012288419	0.048240471	-0.023663634	0.502886228996573	Present	Phyloregions
Annual temperature	0.021567188	0.05751924	-0.014384865	0.239680240154943	Present	Phyloregions
Tectonics	0.001188694	0.037140746	-0.034763359	0.948327059689662	Present	Phyloregions
Precipitation seasonality	0.001115006	0.037067058	-0.034837047	0.951526239210858	Present	Phyloregions
Temperature seasonality	0.075869609	0.111821661	0.039917556	3.56790675651448e-05	Present	Phyloregions	*
Altitude variation	0.031009426	0.066907166	-0.004888313	0.0904507198880059	2021-2040	Phyloregions
Past climate change	0.058727645	0.094625385	0.022829906	0.00134822426816899	2021-2040	Phyloregions	*
Annual precipitation	0.027045136	0.062942876	-0.008852604	0.139776909566623	2021-2040	Phyloregions
Annual temperature	0.017130439	0.053028179	-0.0187673	0.349613679987556	2021-2040	Phyloregions
Tectonics	0.010691136	0.046588876	-0.025206603	0.559383333971058	2021-2040	Phyloregions
Precipitation seasonality	0.026260088	0.062157828	-0.009637651	0.151638963840015	2021-2040	Phyloregions
Temperature seasonality	0.077208935	0.113106674	0.041311195	2.51837497609056e-05	2021-2040	Phyloregions	*
Altitude variation	0.027476093	0.062392045	-0.007439859	0.122992192266865	2041-2060	Phyloregions
Past climate change	0.018401486	0.053317438	-0.016514466	0.301610207106643	2041-2060	Phyloregions
Annual precipitation	0.02092785	0.055843803	-0.013988102	0.240076744448675	2041-2060	Phyloregions
Annual temperature	0.016750779	0.051666732	-0.018165173	0.347049427672862	2041-2060	Phyloregions
Tectonics	0.022597539	0.057513491	-0.012318413	0.204614241479633	2041-2060	Phyloregions
Precipitation seasonality	0.059088038	0.09400399	0.024172086	0.000913394929823273	2041-2060	Phyloregions	*
Temperature seasonality	0.030564307	0.065480259	-0.004351645	0.0862247761165919	2041-2060	Phyloregions
Altitude variation	0.049158628	0.085262853	0.013054403	0.00762651742969785	2061-2080	Phyloregions	*
Past climate change	0.037703208	0.073807433	0.001598984	0.0406952565946001	2061-2080	Phyloregions	*
Annual precipitation	0.043615501	0.079719726	0.007511277	0.0179118068003665	2061-2080	Phyloregions	*
Annual temperature	0.000561801	0.036666025	-0.035542424	0.975667946884108	2061-2080	Phyloregions
Tectonics	0.031715374	0.067819599	-0.004388851	0.0851307292085247	2061-2080	Phyloregions
Precipitation seasonality	0.027355856	0.063460081	-0.008748368	0.137531456103345	2061-2080	Phyloregions
Temperature seasonality	0.028659006	0.064763231	-0.007445219	0.119760908525439	2061-2080	Phyloregions
Altitude variation	0.001022112	0.039616346	-0.037572121	0.958599222500269	2081-2100	Phyloregions
Past climate change	0.000678727	0.039272961	-0.037915506	0.972501176328884	2081-2100	Phyloregions
Annual precipitation	0.019602541	0.058196774	-0.018991693	0.319471658228888	2081-2100	Phyloregions
Annual temperature	0.002286993	0.040881227	-0.03630724	0.907531468442883	2081-2100	Phyloregions
Tectonics	0.008008994	0.046603228	-0.030585239	0.68418299404693	2081-2100	Phyloregions
Precipitation seasonality	0.007766013	0.046360247	-0.03082822	0.693269981015379	2081-2100	Phyloregions
Temperature seasonality	0.039610764	0.078204998	0.001016531	0.0442776634970043	2081-2100	Phyloregions	*
Altitude variation	0.119198099	0.165863908	0.07253229	5.77624218335288e-07	Present	Phylorealms	*
Past climate change	0.111705063	0.158370872	0.065039253	2.79570978089765e-06	Present	Phylorealms	*
Annual precipitation	0.019996028	0.066661838	-0.026669781	0.400966810683255	Present	Phylorealms
Annual temperature	0.005359936	0.052025745	-0.041305873	0.821867264384061	Present	Phylorealms
Tectonics	0.047157118	0.093822928	0.000491309	0.047667652569904	Present	Phylorealms	*
Precipitation seasonality	0.064763499	0.111429309	0.01809769	0.00654697228651749	Present	Phylorealms	*
Temperature seasonality	0.145774694	0.192440503	0.099108884	1.00889665673331e-09	Present	Phylorealms	*
Altitude variation	0.038882635	0.084267251	-0.006501982	0.0931349101737937	2021-2040	Phylorealms
Past climate change	0.017558426	0.062943042	-0.027826191	0.448249876221067	2021-2040	Phylorealms
Annual precipitation	0.048771976	0.094156593	0.00338736	0.0352095124259951	2021-2040	Phylorealms	*
Annual temperature	0.004909179	0.050293796	-0.040475438	0.832083087254281	2021-2040	Phylorealms
Tectonics	0.030303582	0.075688199	-0.015081035	0.190635604776067	2021-2040	Phylorealms
Precipitation seasonality	0.005145802	0.050530419	-0.040238815	0.824118844723229	2021-2040	Phylorealms
Temperature seasonality	0.110687292	0.156071909	0.065302676	1.80461822557558e-06	2021-2040	Phylorealms	*
Altitude variation	0.031625547	0.080231316	-0.016980222	0.202209392002335	2041-2060	Phylorealms
Past climate change	0.084250785	0.132856554	0.035645016	0.000686344536911569	2041-2060	Phylorealms	*
Annual precipitation	0.024772917	0.073378686	-0.023832852	0.317795486499611	2041-2060	Phylorealms
Annual temperature	0.013151787	0.061757556	-0.035453982	0.595842251884817	2041-2060	Phylorealms
Tectonics	0.015271041	0.06387681	-0.033334728	0.537993135758613	2041-2060	Phylorealms
Precipitation seasonality	0.001092212	0.049697982	-0.047513557	0.964866198521579	2041-2060	Phylorealms
Temperature seasonality	0.073336944	0.121942714	0.024731175	0.00311882440658732	2041-2060	Phylorealms	*
Altitude variation	0.068958382	0.112204574	0.02571219	0.00178349031683858	2061-2080	Phylorealms	*
Past climate change	0.049162072	0.092408263	0.00591588	0.0258953170389773	2061-2080	Phylorealms	*
Annual precipitation	0.017018772	0.060264964	-0.02622742	0.440485884669953	2061-2080	Phylorealms
Annual temperature	0.009527649	0.052773841	-0.033718543	0.665851989011735	2061-2080	Phylorealms
Tectonics	0.00839371	0.051639902	-0.034852482	0.703609902929807	2061-2080	Phylorealms
Precipitation seasonality	0.034033485	0.077279677	-0.009212707	0.122970355480213	2061-2080	Phylorealms
Temperature seasonality	0.126959365	0.170205557	0.083713173	9.18456220674293e-09	2061-2080	Phylorealms	*
Altitude variation	0.074534527	0.120464175	0.028604879	0.00147744827425368	2081-2100	Phylorealms	*
Past climate change	0.01005882	0.055988468	-0.035870828	0.667712399767071	2081-2100	Phylorealms
Annual precipitation	0.00750672	0.053436368	-0.038422928	0.74868566493637	2081-2100	Phylorealms
Annual temperature	0.006932864	0.052862512	-0.038996785	0.767320157039066	2081-2100	Phylorealms
Tectonics	0.024001021	0.069930669	-0.021928627	0.305712167524462	2081-2100	Phylorealms
Precipitation seasonality	0.015943214	0.061872862	-0.029986434	0.49624357505768	2081-2100	Phylorealms
Temperature seasonality	0.116699796	0.162629444	0.070770148	6.5876474305381e-07	2081-2100	Phylorealms	*
