# Supplementary material for: Climate change alters the future of natural floristic regions of deep evolutionary origins
Source: Nat Commun. 2024 Nov 2;15:9474. doi: 10.1038/s41467-024-53860-8 (PMC11531475; doi:10.1038/s41467-024-53860-8)
Supplement: Supplementary file 4 — Source Data [file 41467_2024_53860_MOESM4_ESM.zip › Source Data/Fig2/combined.json]

{
"type": "FeatureCollection",
"name": "combined",
"crs": { "type": "name", "properties": { "name": "urn:ogc:def:crs:EPSG::6933" } },
"features": [
{ "type": "Feature", "properties": { "cluster": 1, "grids": null, "agg_n": 5454, "ED": 0.56348216820988584, "R": 0.81568627450980391, "G": 0.62352941176470589, "B": 0.59607843137254901, "r": 208.0, "g": 159.0, "b": 152.0, "COLOURS": "#D09F98" }, "geometry": { "type": "MultiPolygon", "coordinates": [ [ [ [ -16208314.687613820657134, 5897183.370877790264785 ], [ -16193106.791488340124488, 5893340.441435334272683 ], [ -16190850.105539107695222, 5891579.926474921405315 ], [ -16194557.854687422513962, 5887719.186937235295773 ], [ -16196682.625800369307399, 5884093.749626310542226 ], [ -16206255.873919012024999, 5880854.45294735301286 ], [ -16235814.219734160229564, 5872618.23111682664603 ], [ -16245406.312829410657287, 5866584.937537098303437 ], [ -16252727.586242979392409, 5860767.168759757652879 ], [ -16258480.01535364612937, 5857576.880124509334564 ], [ -16262668.311405546963215, 5857029.129992498084903 ], [ -16267337.154361046850681, 5855483.616922916844487 ], [ -16267530.445161372423172, 5855402.776562011800706 ], [ -16267530.445161372423172, 5874432.68988617323339 ], [ -16264901.441134013235569, 5874742.149374075233936 ], [ -16251823.027365626767278, 5874069.408794357441366 ], [ -16246400.385345667600632, 5876113.516875478439033 ], [ -16244718.471183093264699, 5877660.791002257727087 ], [ -16248025.76457840949297, 5879072.236497725360096 ], [ -16248803.119863634929061, 5881522.067866966128349 ], [ -16247945.673427812755108, 5885742.170323283411562 ], [ -16244162.544373052194715, 5889481.773469719104469 ], [ -16237453.732699356973171, 5892742.495717359706759 ], [ -16228323.341531086713076, 5895279.27648127451539 ], [ -16216766.659624079242349, 5897090.05878219474107 ], [ -16208314.687613820657134, 5897183.370877790264785 ] ] ], [ [ [ -16122117.764592800289392, 5903119.99116401001811 ], [ -16117302.873068565502763, 5904542.871678536757827 ], [ -16114725.822516940534115, 5907881.582413231022656 ], [ -16102994.82457628659904, 5907784.856585041619837 ], [ -16097609.87250954657793, 5904043.81703634839505 ], [ -16095720.663604240864515, 5903533.51022407785058 ], [ -16094778.414773663505912, 5903898.555377529934049 ], [ -16094264.889161005616188, 5906891.866337137296796 ], [ -16088243.919133625924587, 5908990.002821031957865 ], [ -16091716.10607429780066, 5910529.258684617467225 ], [ -16102556.678870065137744, 5912465.299782957881689 ], [ -16110598.772639023140073, 5913375.320734398439527 ], [ -16115837.676137022674084, 5913267.617370240390301 ], [ -16120106.063339527696371, 5914351.914510395377874 ], [ -16123399.223002387210727, 5916630.718677936121821 ], [ -16124897.398643001914024, 5918889.371317536570132 ], [ -16124610.012749677523971, 5921127.910915073938668 ], [ -16121938.737314993515611, 5923635.144384868443012 ], [ -16116883.572338957339525, 5926403.037820313125849 ], [ -16111093.453275073319674, 5927974.635526166297495 ], [ -16098608.656269954517484, 5929105.706055790185928 ], [ -16087546.654999002814293, 5930945.608805884607136 ], [ -16081685.867272827774286, 5931229.996745350770652 ], [ -16077257.29776911996305, 5930450.639242311939597 ], [ -16076093.620463358238339, 5923276.030618283897638 ], [ -16071928.880632216110826, 5919675.261904461309314 ], [ -16067530.445161372423172, 5921068.002626603469253 ], [ -16067530.445161372423172, 5911523.356245619244874 ], [ -16069365.963813055306673, 5910019.97255031298846 ], [ -16069714.59588036686182, 5908078.745344010181725 ], [ -16067530.445161372423172, 5908283.456871689297259 ], [ -16067530.445161372423172, 5900973.798625221475959 ], [ -16084474.923811325803399, 5895536.954157669097185 ], [ -16091056.531892893835902, 5890895.649640806950629 ], [ -16098830.084745137020946, 5889122.596853328868747 ], [ -16109420.961600802838802, 5888699.765731030143797 ], [ -16128035.08724881708622, 5885671.00554955471307 ], [ -16139337.361971562728286, 5882811.90790986828506 ], [ -16142197.087172362953424, 5881267.039878088049591 ], [ -16145749.365263631567359, 5880535.600513926707208 ], [ -16149998.907489523291588, 5880614.378679962828755 ], [ -16154582.948050273582339, 5879361.208343927748501 ], [ -16159506.198190027847886, 5876770.820993006229401 ], [ -16163619.114335488528013, 5875557.52378639858216 ], [ -16167530.445161372423172, 5875400.250502183102071 ], [ -16170346.77098579518497, 5875287.006997211836278 ], [ -16173861.359123840928078, 5874264.855844185687602 ], [ -16177799.959235640242696, 5874306.198939960449934 ], [ -16188551.018392508849502, 5877405.465388442389667 ], [ -16191245.850047957152128, 5879214.84913195669651 ], [ -16181724.42561499029398, 5882834.400651437230408 ], [ -16174836.586663484573364, 5884037.538937837816775 ], [ -16167530.445161372423172, 5884419.185354947112501 ], [ -16164363.490911640226841, 5884584.61559500079602 ], [ -16154074.133681762963533, 5887925.057880835607648 ], [ -16132901.802458742633462, 5892346.296571154147387 ], [ -16126339.039353778585792, 5894756.389807666651905 ], [ -16122117.764592800289392, 5903119.99116401001811 ] ] ], [ [ [ -15689437.101592691615224, 5964385.824754288420081 ], [ -15684268.866756986826658, 5960996.406450193375349 ], [ -15692636.036372490227222, 5959360.701448818668723 ], [ -15701512.020356515422463, 5961065.913959138095379 ], [ -15709097.123442640528083, 5964217.721028449945152 ], [ -15709949.858634309843183, 5967968.643921533599496 ], [ -15693050.625857945531607, 5965540.377286001108587 ], [ -15689437.101592691615224, 5964385.824754288420081 ] ] ], [ [ [ -15867530.445161372423172, 5998850.823501626029611 ], [ -15864690.672835515812039, 5999105.437321719713509 ], [ -15850156.484623897820711, 5998133.397490259259939 ], [ -15837747.06752522662282, 6002207.35552657674998 ], [ -15811010.756957652047276, 6008408.772058496251702 ], [ -15805140.546743167564273, 6009143.435256795026362 ], [ -15785876.269402058795094, 6009273.0629045618698 ], [ -15780623.232171600684524, 6008315.125502992421389 ], [ -15776557.42846767231822, 6006578.529784520156682 ], [ -15773193.600142519921064, 6004097.986913011409342 ], [ -15767530.445161372423172, 5996704.813337937928736 ], [ -15763827.646766597405076, 5991870.859236874617636 ], [ -15759771.265550980344415, 5989472.389918049797416 ], [ -15753750.295523596927524, 5988163.662439567036927 ], [ -15745317.168489949777722, 5986839.859347266145051 ], [ -15740294.982222985476255, 5985021.863251334056258 ], [ -15735875.835207587108016, 5982254.682229830883443 ], [ -15735296.352176785469055, 5980982.82436671666801 ], [ -15761815.9455133266747, 5985943.697829153388739 ], [ -15767530.445161372423172, 5983460.107415105216205 ], [ -15778484.327326199039817, 5978699.418218023143709 ], [ -15783515.9360814653337, 5977757.197723041288555 ], [ -15830821.538620494306087, 5977407.883943045511842 ], [ -15840277.005635315552354, 5976068.478326605632901 ], [ -15846387.489301597699523, 5973704.892262365669012 ], [ -15857199.794632446020842, 5967063.288147912360728 ], [ -15862683.682826396077871, 5964477.181642800569534 ], [ -15867530.445161372423172, 5963191.096694776788354 ], [ -15868469.090646121650934, 5962942.027781132608652 ], [ -15880756.015396824106574, 5961219.55660889018327 ], [ -15895516.343327783048153, 5961453.664103867486119 ], [ -15903200.382541127502918, 5962324.096251221373677 ], [ -15907322.721174893900752, 5965489.235353541560471 ], [ -15910969.224149217829108, 5971722.301120637916028 ], [ -15910945.667928453534842, 5973453.494765437208116 ], [ -15909395.668602155521512, 5976425.22511338442564 ], [ -15896256.008659783750772, 5980532.096027160994709 ], [ -15891888.68533007055521, 5982694.258243954740465 ], [ -15874866.960205730050802, 5996712.714828254655004 ], [ -15869929.576333517208695, 5998635.717541515827179 ], [ -15867530.445161372423172, 5998850.823501626029611 ] ] ], [ [ [ -15668481.487600699067116, 5996130.511217975057662 ], [ -15670893.644606973975897, 5997826.182008397765458 ], [ -15672641.516187688335776, 6000463.598183083347976 ], [ -15667530.445161372423172, 6001896.396238893270493 ], [ -15659110.8229806330055, 6004256.687893833965063 ], [ -15656307.632709670811892, 6004303.575209042988718 ], [ -15653777.694599576294422, 6002178.481674885377288 ], [ -15653330.126405050978065, 6000499.711097021587193 ], [ -15657075.565506590530276, 5995700.114473724737763 ], [ -15659544.257442696020007, 5994205.907669867388904 ], [ -15661838.633345145732164, 5993862.099183867685497 ], [ -15667530.445161372423172, 5995805.747790791094303 ], [ -15668481.487600699067116, 5996130.511217975057662 ] ] ], [ [ [ -15695844.393640602007508, 6005270.011513448320329 ], [ -15709855.633751254528761, 6001828.364089028909802 ], [ -15714241.802057581022382, 6002164.044644721783698 ], [ -15726867.936387287452817, 6008952.584289531223476 ], [ -15738806.22907067835331, 6010295.483255326747894 ], [ -15739597.718088356778026, 6008088.200497092679143 ], [ -15736931.153897838667035, 6003574.935467953793705 ], [ -15739913.37144660204649, 5999354.720303725451231 ], [ -15748544.370734672993422, 5995417.972326800227165 ], [ -15755111.845083776861429, 5993507.392542763613164 ], [ -15759615.794493930414319, 5993623.219702515751123 ], [ -15759865.490434031933546, 5996380.040832800790668 ], [ -15755856.221659936010838, 6001774.218543416820467 ], [ -15754829.170434607192874, 6006257.76153283752501 ], [ -15756784.336758049204946, 6009841.917549013160169 ], [ -15756562.908282864838839, 6012591.048685939982533 ], [ -15754164.885009052231908, 6014503.864089695736766 ], [ -15738311.548434626311064, 6019807.979892121627927 ], [ -15731640.426714153960347, 6020600.804310845211148 ], [ -15728059.881157968193293, 6019287.685283889994025 ], [ -15723593.621701039373875, 6019065.186510655097663 ], [ -15718251.070831680670381, 6019926.378963842988014 ], [ -15714873.108774069696665, 6021619.324807011522353 ], [ -15713478.58050481416285, 6024146.173787320032716 ], [ -15706637.853994842618704, 6027375.944446332752705 ], [ -15694360.351732451468706, 6031309.881975539959967 ], [ -15680311.421668574213982, 6038563.033418131060898 ], [ -15667530.445161372423172, 6047081.627872409299016 ], [ -15664486.352559059858322, 6049110.533124348148704 ], [ -15658464.649936011061072, 6052051.110232932493091 ], [ -15645938.184329191222787, 6058168.157241181470454 ], [ -15624662.205734800547361, 6065753.16745497379452 ], [ -15601572.398141557350755, 6071753.759500728920102 ], [ -15567530.445161372423172, 6077782.217172370292246 ], [ -15555095.974573437124491, 6079984.225959946401417 ], [ -15551524.851505558937788, 6079481.729364021681249 ], [ -15555764.971243146806955, 6076816.641910665668547 ], [ -15552867.556089129298925, 6075148.797533322125673 ], [ -15548297.649260837584734, 6074934.087498630397022 ], [ -15531266.501648191362619, 6076253.767060546204448 ], [ -15524510.577532971277833, 6077984.24759550858289 ], [ -15522503.587523840367794, 6076317.096108105033636 ], [ -15524873.343332735821605, 6074212.400978389196098 ], [ -15535101.454388635233045, 6072077.943783607333899 ], [ -15534809.357251154258847, 6070305.046740236692131 ], [ -15519945.381948832422495, 6061968.492446720600128 ], [ -15515267.116505026817322, 6060705.814462405629456 ], [ -15511385.051323052495718, 6060861.468878201209009 ], [ -15509736.115869550034404, 6061940.20327238086611 ], [ -15510979.884325910359621, 6067955.920291163958609 ], [ -15505957.698058944195509, 6069098.982193390838802 ], [ -15495668.340829061344266, 6069377.621736115776002 ], [ -15488964.240399518981576, 6068594.539552567526698 ], [ -15485845.396770317107439, 6066745.324071425013244 ], [ -15479961.05282337218523, 6065212.808151334524155 ], [ -15471315.919802846387029, 6063997.507025269791484 ], [ -15467530.445161372423172, 6064261.721496226266026 ], [ -15465949.812712723389268, 6064372.044772895053029 ], [ -15463867.442797152325511, 6066332.261882369406521 ], [ -15467530.445161372423172, 6068639.874847359955311 ], [ -15467570.480701306834817, 6068665.096379268914461 ], [ -15484106.947677906602621, 6073789.864507482387125 ], [ -15488695.69948280416429, 6075923.025525336153805 ], [ -15489816.975591188296676, 6078894.78364684060216 ], [ -15487466.064758904278278, 6082695.448577555827796 ], [ -15482269.562458282336593, 6088323.713348835706711 ], [ -15474227.468689324334264, 6095771.95402283873409 ], [ -15467530.445161372423172, 6100550.611750638112426 ], [ -15466948.596473127603531, 6100965.789585819467902 ], [ -15452207.113518785685301, 6106831.949771839194 ], [ -15442266.388356214389205, 6109729.039520960301161 ], [ -15417065.943382482975721, 6118585.504268257878721 ], [ -15368634.353490920737386, 6127578.844490152783692 ], [ -15367530.445161372423172, 6128109.734967237338424 ], [ -15356663.08209845982492, 6133336.056217558681965 ], [ -15340390.444794427603483, 6139679.090860514901578 ], [ -15333408.380959862843156, 6141235.862335417419672 ], [ -15333408.380959862843156, 6138788.605804092250764 ], [ -15331175.251231402158737, 6136604.107130574993789 ], [ -15320292.277238262817264, 6135147.925893997773528 ], [ -15313225.411008948460221, 6134641.690754955634475 ], [ -15309974.652543460950255, 6135085.943081238307059 ], [ -15309084.227398566901684, 6137416.193290837109089 ], [ -15310544.7130859605968, 6141627.488759515807033 ], [ -15310907.478885732591152, 6145598.878965562209487 ], [ -15310177.236042037606239, 6149327.986047984100878 ], [ -15308710.321941219270229, 6152051.110232932493091 ], [ -15267530.445161372423172, 6152051.110232932493091 ], [ -15267530.445161372423172, 6173091.754027591086924 ], [ -15266494.580256571993232, 6173438.392022341489792 ], [ -15257717.532399762421846, 6175087.089108735322952 ], [ -15249242.00416873767972, 6178076.467291166074574 ], [ -15234637.147294824942946, 6185136.089546295814216 ], [ -15229949.459362711757421, 6186291.098515632562339 ], [ -15219476.363610869273543, 6187678.441351157613099 ], [ -15215636.699626279994845, 6187064.188394634053111 ], [ -15213380.01367705129087, 6185298.227721311151981 ], [ -15210633.358335921540856, 6184196.836029591970146 ], [ -15199995.369038730859756, 6183203.1476477868855 ], [ -15192914.369076957926154, 6184777.997798470780253 ], [ -15194068.623894408345222, 6185608.963668216951191 ], [ -15199821.053005073219538, 6186139.153630157001317 ], [ -15203500.534688470885158, 6187162.073820769786835 ], [ -15206968.010384984314442, 6191360.83697453700006 ], [ -15214020.742881838232279, 6193886.853320713154972 ], [ -15215617.854649666696787, 6196736.529446718282998 ], [ -15214341.107484236359596, 6201171.154480676166713 ], [ -15208282.447503639385104, 6211551.636320843361318 ], [ -15207288.374987382441759, 6222181.751095406711102 ], [ -15201898.711676493287086, 6228248.329012277536094 ], [ -15191058.138880722224712, 6230438.564922017976642 ], [ -15167530.445161372423172, 6231903.281230296008289 ], [ -15167035.504945211112499, 6231934.093727895058692 ], [ -15167530.445161372423172, 6232030.440755905583501 ], [ -15181093.857497395947576, 6234670.748464974574745 ], [ -15186323.338507084175944, 6234690.616024231538177 ], [ -15195467.8634078130126, 6235971.729585938155651 ], [ -15198944.761592639610171, 6242538.762392008677125 ], [ -15198869.381686193868518, 6247306.54964950401336 ], [ -15193651.161610011011362, 6252051.110232932493091 ], [ -15192815.432949744164944, 6252810.979537418112159 ], [ -15170427.60073528252542, 6262073.5616185516119 ], [ -15167530.445161372423172, 6262828.105221626348794 ], [ -15145900.863675408065319, 6268461.376176902092993 ], [ -15149217.579559035599232, 6268986.926430661231279 ], [ -15152251.620793487876654, 6270882.496598847210407 ], [ -15140939.9235824290663, 6283612.251448732800782 ], [ -15129906.189776390790939, 6294916.993155721575022 ], [ -15144812.566276095807552, 6285285.262072823010385 ], [ -15162051.008631471544504, 6277890.223043876700103 ], [ -15167530.445161372423172, 6276955.865333714522421 ], [ -15212579.102171063423157, 6269274.13386738859117 ], [ -15246947.628266291692853, 6262024.458038866519928 ], [ -15263253.244279390200973, 6260285.532626491039991 ], [ -15267530.445161372423172, 6261018.717448537237942 ], [ -15274027.859657019376755, 6262132.484564507380128 ], [ -15282428.007981594651937, 6269084.842015058733523 ], [ -15287219.343285074457526, 6271554.223157940432429 ], [ -15293381.650637034326792, 6276071.935195576399565 ], [ -15290785.75510879792273, 6281931.534884021617472 ], [ -15285900.19492226652801, 6285978.751241452991962 ], [ -15275177.403230322524905, 6286642.879026411101222 ], [ -15267530.445161372423172, 6285408.887676294893026 ], [ -15263088.350734043866396, 6284692.065895621664822 ], [ -15252601.121249742805958, 6284526.721708466298878 ], [ -15266117.680724343284965, 6288511.126232409849763 ], [ -15267530.445161372423172, 6288762.185984659008682 ], [ -15285626.942761398851871, 6291978.081065936945379 ], [ -15294465.236792193725705, 6290853.18959141895175 ], [ -15301225.872151574119925, 6285213.956950292922556 ], [ -15310276.17216925136745, 6281334.229106426239014 ], [ -15318219.329810995608568, 6282710.397387118078768 ], [ -15322935.285208020359278, 6284290.031932675279677 ], [ -15319660.970521772280335, 6279547.884047006256878 ], [ -15325663.095572538673878, 6272310.499481917358935 ], [ -15327943.33774253167212, 6267285.806143348105252 ], [ -15319331.183431074023247, 6253974.067052472382784 ], [ -15319904.214855283498764, 6252051.110232932493091 ], [ -15351623.873443633317947, 6252051.110232932493091 ], [ -15367530.445161372423172, 6262152.924107613041997 ], [ -15375880.24699804186821, 6267455.647129345685244 ], [ -15385142.553002601489425, 6272242.053520161658525 ], [ -15405989.808379072695971, 6280119.66448793374002 ], [ -15412858.802353963255882, 6278998.712005889043212 ], [ -15421617.005234161391854, 6275115.055195095017552 ], [ -15430106.667197639122605, 6274040.537308605387807 ], [ -15452527.478121178224683, 6279772.064795271493495 ], [ -15462967.595163950696588, 6284134.387053215876222 ], [ -15467530.445161372423172, 6286575.415957931429148 ], [ -15472842.362908380106091, 6289417.18037430383265 ], [ -15487970.167883262038231, 6286510.068809857591987 ], [ -15501161.651511313393712, 6283041.334415846504271 ], [ -15516642.799797667190433, 6277493.508858418092132 ], [ -15526983.980713227763772, 6277542.28884905949235 ], [ -15555124.242038356140256, 6272779.78913894481957 ], [ -15558106.459587123245001, 6272678.769477911293507 ], [ -15562068.615919692441821, 6270106.183708371594548 ], [ -15565950.681101663038135, 6268954.286992602050304 ], [ -15567530.445161372423172, 6266506.855324571020901 ], [ -15569154.327125620096922, 6263991.074490073136985 ], [ -15607183.489927634596825, 6260134.830958654172719 ], [ -15644760.373290965333581, 6262296.151688891462982 ], [ -15631616.002104446291924, 6265027.713289520703256 ], [ -15616931.054079931229353, 6267174.749618244357407 ], [ -15604182.427402248606086, 6272333.314356385730207 ], [ -15609600.358178054913878, 6279206.697796019725502 ], [ -15610542.607008632272482, 6282700.663226870819926 ], [ -15610387.135951587930322, 6287112.512160234153271 ], [ -15596465.409479841589928, 6293289.755385399796069 ], [ -15610947.774005776271224, 6293276.836158237420022 ], [ -15620238.347475251182914, 6291066.573575226590037 ], [ -15628949.437913922592998, 6295701.139520576223731 ], [ -15633024.664106156677008, 6304791.0038658156991 ], [ -15623069.805211130529642, 6310147.914658677764237 ], [ -15618448.074697157368064, 6314266.824657061137259 ], [ -15614537.74205026961863, 6319910.764311363920569 ], [ -15614250.356156948953867, 6324750.686897887848318 ], [ -15621962.662835208699107, 6332920.630945895798504 ], [ -15644105.510353719815612, 6350132.858736611902714 ], [ -15645620.728869633749127, 6352051.110232932493091 ], [ -15654173.439108414575458, 6362878.755909667350352 ], [ -15667530.445161372423172, 6368111.590461109764874 ], [ -15671430.726440401747823, 6369639.592062391340733 ], [ -15667530.445161372423172, 6372974.111188434995711 ], [ -15658545.473682286217809, 6380655.751844727434218 ], [ -15644176.179016016423702, 6390638.259999303147197 ], [ -15625623.299541985616088, 6395089.220499432645738 ], [ -15627112.052694298326969, 6395754.64427082426846 ], [ -15637363.71997095644474, 6395723.842400519177318 ], [ -15644096.087865417823195, 6395135.437487763352692 ], [ -15650065.234207108616829, 6391900.81016240734607 ], [ -15656350.033907044678926, 6389427.458592191338539 ], [ -15667530.445161372423172, 6382185.463068500161171 ], [ -15676000.633268691599369, 6376698.98650134447962 ], [ -15688640.901330858469009, 6370469.14276962634176 ], [ -15696866.733621776103973, 6368678.650697416625917 ], [ -15683623.426308043301105, 6366255.632216807454824 ], [ -15681621.147543070837855, 6364211.389945230446756 ], [ -15679067.653212212026119, 6359559.172747882083058 ], [ -15682459.749002281576395, 6353891.402610499411821 ], [ -15684449.980756679549813, 6352051.110232932493091 ], [ -15767530.445161372423172, 6352051.110232932493091 ], [ -15839730.112672863528132, 6352051.110232932493091 ], [ -15867530.445161372423172, 6360526.204463198781013 ], [ -15869147.509804138913751, 6361019.17609328776598 ], [ -15887648.565592484548688, 6370905.616902763955295 ], [ -15900934.274103589355946, 6371123.819957341067493 ], [ -15912490.956010593101382, 6373752.940178397111595 ], [ -15926134.719077326357365, 6377836.472330910153687 ], [ -15924938.063062492758036, 6381124.22624455858022 ], [ -15922794.446972934529185, 6383434.02619403321296 ], [ -15931166.327832596376538, 6385047.806722889654338 ], [ -15941898.542012847959995, 6384889.891469555906951 ], [ -15954373.916529657319188, 6386007.424201696179807 ], [ -15921781.529480066150427, 6398571.048733615316451 ], [ -15910568.768396222963929, 6406938.702212130650878 ], [ -15901438.377227952703834, 6408123.823616260662675 ], [ -15889589.598183466121554, 6406837.613086210563779 ], [ -15873241.58097299002111, 6403541.786392939276993 ], [ -15867530.445161372423172, 6402939.008960497565567 ], [ -15859456.480581672862172, 6402086.848584784194827 ], [ -15854481.406756240874529, 6400538.679741308093071 ], [ -15849383.840582825243473, 6397601.906082444824278 ], [ -15854759.370161255821586, 6392678.327192629687488 ], [ -15859677.909056857228279, 6389214.259006024338305 ], [ -15853628.671564565971494, 6390156.495913634076715 ], [ -15836470.320359792560339, 6395511.296831409446895 ], [ -15823707.559949651360512, 6400209.84901915397495 ], [ -15817587.653795067220926, 6399721.114380160346627 ], [ -15813611.363730039447546, 6398893.993783273734152 ], [ -15806516.230035806074739, 6394044.437801160849631 ], [ -15797696.780981622636318, 6389096.835304833948612 ], [ -15778277.03258346952498, 6393810.135972680523992 ], [ -15767879.31673807092011, 6399665.778523467481136 ], [ -15776651.653350727632642, 6402228.090873504057527 ], [ -15787379.156286828219891, 6403741.221685864031315 ], [ -15814732.639838421717286, 6405725.298142033629119 ], [ -15808052.095629643648863, 6407395.071811997331679 ], [ -15790502.711160181090236, 6407211.31124847009778 ], [ -15783892.835613699629903, 6408809.46674561034888 ], [ -15790841.920739194378257, 6411017.851096107624471 ], [ -15799534.166201246902347, 6412988.661629379726946 ], [ -15823231.724290212616324, 6406408.693756026215851 ], [ -15866353.742021482437849, 6406739.582425875589252 ], [ -15867530.445161372423172, 6406889.649186778813601 ], [ -15896496.282111585140228, 6410583.706915196031332 ], [ -15926568.153539387509227, 6409917.021102139726281 ], [ -15931317.08764548972249, 6410678.492884382605553 ], [ -15937168.452883362770081, 6412735.162118814885616 ], [ -15920226.818909622728825, 6417607.102357808500528 ], [ -15908231.991296399384737, 6420295.749820981174707 ], [ -15907595.973335759714246, 6421853.073069193400443 ], [ -15914563.903437860310078, 6422047.65246750973165 ], [ -15927675.295915316790342, 6420758.207818972878158 ], [ -15933521.949909033253789, 6422995.953292236663401 ], [ -15932565.567346001043916, 6426869.530963558703661 ], [ -15934713.894679712131619, 6426523.768245828337967 ], [ -15939896.263247875496745, 6424408.443045828491449 ], [ -15947231.670393904671073, 6425452.732099583372474 ], [ -15953511.758849686011672, 6427197.039654687978327 ], [ -15950223.31043097935617, 6429054.922486086376011 ], [ -15943773.61718569137156, 6431603.997407813556492 ], [ -15946638.053630638867617, 6431982.140565928071737 ], [ -15952432.883938677608967, 6431440.616973607800901 ], [ -15958062.82070136629045, 6428103.469328664243221 ], [ -15956833.185977460816503, 6425398.102766674011946 ], [ -15956974.523302048444748, 6421512.513128833845258 ], [ -15966594.883862223476171, 6420800.797213126905262 ], [ -15967530.445161372423172, 6420853.636392153799534 ], [ -15974834.849885607138276, 6421266.178840479813516 ], [ -15980789.862494837492704, 6425176.53496322222054 ], [ -15986942.747358493506908, 6433533.2750976793468 ], [ -16003596.995438909158111, 6435747.47832668479532 ], [ -16007681.644119448959827, 6439954.469109051860869 ], [ -15997147.302193621173501, 6445336.339732518419623 ], [ -16001797.300172513350844, 6448107.149624668993056 ], [ -16012991.216279739513993, 6449006.878202027641237 ], [ -16025791.666643105447292, 6446294.416647209785879 ], [ -16031459.293359016999602, 6448704.016683773137629 ], [ -16032500.478316802531481, 6451347.192754345946014 ], [ -16032582.78299100138247, 6452051.110232932493091 ], [ -16032943.33526716940105, 6455134.76315557397902 ], [ -16029376.923443445935845, 6455532.23103041946888 ], [ -16026418.262115439400077, 6454782.052999388426542 ], [ -16000760.826458875089884, 6456882.40369557030499 ], [ -15998287.4232786167413, 6457903.357283467426896 ], [ -16018644.709263194352388, 6461091.042861365713179 ], [ -16024326.469711564481258, 6464433.972048949450254 ], [ -16015893.342677917331457, 6466324.578742625191808 ], [ -16000690.157796584069729, 6466485.014387193135917 ], [ -15979362.355516515672207, 6468459.625721535645425 ], [ -15988337.275627743452787, 6471990.912421476095915 ], [ -15990212.350800588726997, 6473927.168517924845219 ], [ -15992016.757311141118407, 6477096.616109090857208 ], [ -15988478.612952331081033, 6482456.350690575316548 ], [ -15967530.445161372423172, 6492686.305440412834287 ], [ -15963428.927791489288211, 6494689.265198912471533 ], [ -15939005.838102977722883, 6504825.092806152068079 ], [ -15931392.467551933601499, 6507156.920284268446267 ], [ -15920207.973933009430766, 6508411.705787454731762 ], [ -15909800.835599303245544, 6507447.458449586294591 ], [ -15898931.995338618755341, 6505278.903616043739021 ], [ -15896873.181643810123205, 6506206.530131820589304 ], [ -15900562.085815513506532, 6507092.995537445880473 ], [ -15905221.506282707676291, 6511220.147445477545261 ], [ -15890131.391261048614979, 6512834.150967835448682 ], [ -15881283.674741946160793, 6517479.584910440258682 ], [ -15880624.100560547783971, 6518822.338352545164526 ], [ -15890225.6161441039294, 6516893.072231562808156 ], [ -15900232.298724815249443, 6513720.213357325643301 ], [ -15902738.680614143610001, 6516910.410382810048759 ], [ -15905320.442409921437502, 6524229.141577972099185 ], [ -15900906.006638675928116, 6531116.0779068171978 ], [ -15897471.509651228785515, 6534197.419416924007237 ], [ -15889113.762524027377367, 6537116.16949690785259 ], [ -15867530.445161372423172, 6538163.972136333584785 ], [ -15865058.1498794388026, 6538283.994349708780646 ], [ -15860822.741386007517576, 6537701.609019354917109 ], [ -15859941.738729419186711, 6539077.318461798131466 ], [ -15867530.445161372423172, 6541328.903963093645871 ], [ -15874424.103255357593298, 6543374.267129331827164 ], [ -15868450.245669513940811, 6546726.212371354922652 ], [ -15867530.445161372423172, 6547031.01362975500524 ], [ -15863216.053415667265654, 6548460.706287763081491 ], [ -15834133.543259968981147, 6551171.010559460148215 ], [ -15818237.805488165467978, 6550329.468109451234341 ], [ -15798299.820233194157481, 6547169.230920350179076 ], [ -15786729.004593728110194, 6543229.122723983600736 ], [ -15788410.918756306171417, 6541204.349714761599898 ], [ -15791289.488933714106679, 6540029.962727352045476 ], [ -15797286.902740325778723, 6538714.946217358112335 ], [ -15799529.454957094043493, 6537693.043052581138909 ], [ -15798455.291290240362287, 6536879.081052059307694 ], [ -15789918.516885226592422, 6539239.933030002750456 ], [ -15775926.121751187369227, 6542104.545835006982088 ], [ -15768096.033969108015299, 6540859.528561907820404 ], [ -15767530.445161372423172, 6540653.270760010927916 ], [ -15761886.614175617694855, 6538595.089697238057852 ], [ -15755036.465177332982421, 6538635.042802832089365 ], [ -15733270.517191048711538, 6540580.200868306681514 ], [ -15722217.938408400863409, 6542637.033022339455783 ], [ -15708715.512666262686253, 6547969.777998726814985 ], [ -15690742.116223039105535, 6551408.946304921060801 ], [ -15689240.756285795941949, 6552051.110232932493091 ], [ -15667530.445161372423172, 6561337.077124791219831 ], [ -15665494.558807777240872, 6562207.869494680315256 ], [ -15658064.926778692752123, 6566617.349297549575567 ], [ -15649429.216246476396918, 6567293.608054349198937 ], [ -15641632.107173461467028, 6566903.60056774597615 ], [ -15636204.753909349441528, 6563288.140421227551997 ], [ -15628266.307511748746037, 6562227.568233548663557 ], [ -15583057.208620758727193, 6563105.33156444132328 ], [ -15567530.445161372423172, 6564220.205345631577075 ], [ -15559957.978539206087589, 6564763.933890094049275 ], [ -15543911.480954511091113, 6568266.820947036147118 ], [ -15527219.542920870706439, 6574149.887368057854474 ], [ -15517552.069919170811772, 6578081.558266462758183 ], [ -15512925.628161044791341, 6583187.691309185698628 ], [ -15518899.485746892169118, 6589772.495305029675364 ], [ -15525024.103145629167557, 6595219.408882182091475 ], [ -15533089.753135351464152, 6607598.20896079018712 ], [ -15555529.409035502001643, 6615718.469532046467066 ], [ -15567530.445161372423172, 6617532.407630067318678 ], [ -15571505.23795790784061, 6618133.191429878585041 ], [ -15581639.124130744487047, 6617790.793200628831983 ], [ -15574294.294496405869722, 6622934.986020928248763 ], [ -15567530.445161372423172, 6622760.103882662020624 ], [ -15552919.379774810746312, 6622382.328709002584219 ], [ -15538997.653303062543273, 6623384.549308431334794 ], [ -15527723.646045228466392, 6625857.47568251285702 ], [ -15524034.741873525083065, 6627727.076796031557024 ], [ -15518470.762528978288174, 6631540.146544391289353 ], [ -15520388.238899201154709, 6635598.75129824411124 ], [ -15523384.590180428698659, 6637794.245944857597351 ], [ -15531153.431788522750139, 6640208.768430344760418 ], [ -15540392.181572312489152, 6643739.05070529319346 ], [ -15546851.297305902466178, 6644911.269630204886198 ], [ -15552325.763011544942856, 6644833.862515972927213 ], [ -15567530.445161372423172, 6640842.903073627501726 ], [ -15579288.213298451155424, 6637756.697436102665961 ], [ -15595461.914475280791521, 6637625.270196537487209 ], [ -15607560.389459865167737, 6638930.980597294867039 ], [ -15618071.175164926797152, 6634886.803652308881283 ], [ -15647398.670016581192613, 6631327.365345658734441 ], [ -15663063.556824892759323, 6627724.376727107912302 ], [ -15667530.445161372423172, 6626342.936516377143562 ], [ -15692117.799515679478645, 6618738.994482918642461 ], [ -15699387.249243564903736, 6614656.749616879969835 ], [ -15708644.844003966078162, 6614471.554243345744908 ], [ -15715339.521945204585791, 6622382.328709002584219 ], [ -15746937.836478542536497, 6629888.282101809978485 ], [ -15756482.817132268100977, 6627340.917955486103892 ], [ -15751220.357413502410054, 6624981.31938764359802 ], [ -15744059.266301136463881, 6623300.604807147756219 ], [ -15732257.59969818033278, 6622566.570104557089508 ], [ -15737345.743383282795548, 6620283.657449045218527 ], [ -15741190.11861203238368, 6617236.27202045917511 ], [ -15753029.475168209522963, 6620093.712769857607782 ], [ -15767530.445161372423172, 6622933.581698008812964 ], [ -15774173.538926316425204, 6624234.564706645905972 ], [ -15796066.690504733473063, 6626362.928035324439406 ], [ -15853077.455998681485653, 6626125.089115891605616 ], [ -15867530.445161372423172, 6624487.168491934426129 ], [ -15890503.579549124464393, 6621883.681407907046378 ], [ -15893942.787780724465847, 6622764.333851306699216 ], [ -15897556.31204597838223, 6623116.452253125607967 ], [ -15903789.288060236722231, 6622103.214730503968894 ], [ -15906465.274739069864154, 6620378.620933706872165 ], [ -15910540.500931303948164, 6619284.826914861798286 ], [ -15918186.850191419944167, 6618896.51834911480546 ], [ -15933564.351106410846114, 6619540.02502902969718 ], [ -15963287.590466901659966, 6622184.515342526137829 ], [ -15967530.445161372423172, 6622429.179707321338356 ], [ -16030498.199551831930876, 6626060.217473144643009 ], [ -16048089.985218664631248, 6628437.027419069781899 ], [ -16063170.677752023562789, 6634083.104501837864518 ], [ -16062855.024393782019615, 6637904.20398607570678 ], [ -16056155.635208392515779, 6639517.774466344155371 ], [ -16056786.941924873739481, 6644969.989554461091757 ], [ -16067530.445161372423172, 6646156.900380538776517 ], [ -16067530.445161372423172, 6652051.110232932493091 ], [ -16089132.990336751565337, 6652051.110232932493091 ], [ -16096512.152621924877167, 6654210.353476599790156 ], [ -16106302.11797159910202, 6657519.195457616820931 ], [ -16104177.346858654171228, 6657884.320212972350419 ], [ -16099390.722799338400364, 6656987.218155573122203 ], [ -16090298.021584281697869, 6656317.336500267498195 ], [ -16067957.301811346784234, 6657392.173902162350714 ], [ -16067530.445161372423172, 6657671.448649484664202 ], [ -16060301.530062917619944, 6662401.030436855740845 ], [ -16043708.528156492859125, 6663829.682336856611073 ], [ -16028444.097101174294949, 6663126.078074239194393 ], [ -16031873.882844468578696, 6664480.274123066104949 ], [ -16035770.08175889775157, 6665543.761753204278648 ], [ -16067530.445161372423172, 6667573.037507555447519 ], [ -16075518.848676711320877, 6668083.443303743377328 ], [ -16080922.645720057189465, 6667305.72002948820591 ], [ -16152189.636020613834262, 6671811.115757150575519 ], [ -16167530.445161372423172, 6673935.573770815506577 ], [ -16167530.445161372423172, 6690253.939911413006485 ], [ -16152316.839612735435367, 6695073.993406960740685 ], [ -16120369.893012089654803, 6696008.846032622270286 ], [ -16112940.260983005166054, 6697478.071152330376208 ], [ -16103023.092041198164225, 6700332.197486593388021 ], [ -16088861.09211765229702, 6705194.164989150129259 ], [ -16068838.304467933252454, 6707746.162791234441102 ], [ -16067530.445161372423172, 6707965.41595152579248 ], [ -16055194.541401203721762, 6710033.441060111857951 ], [ -16037428.439700709655881, 6711380.505113152787089 ], [ -16022262.944772601127625, 6709136.338011035695672 ], [ -16017584.679328795522451, 6708827.818968816660345 ], [ -15990061.590987695381045, 6708368.732625322416425 ], [ -15981016.002214174717665, 6709342.827302339486778 ], [ -15977162.204497121274471, 6710069.10877189040184 ], [ -15974288.345563868060708, 6711215.060570374131203 ], [ -16001307.330780610442162, 6715273.923469862900674 ], [ -15998570.09792779199779, 6717527.960015962831676 ], [ -15995126.178452037274837, 6719112.84620695002377 ], [ -15967530.445161372423172, 6723226.94665757752955 ], [ -15963598.532580995932221, 6723813.134498587809503 ], [ -15939368.60390274785459, 6725362.697724498808384 ], [ -15926407.971238188445568, 6725254.414535441435874 ], [ -15888793.39792163297534, 6731284.263771728612483 ], [ -15868181.704752799123526, 6732997.598891761153936 ], [ -15867530.445161372423172, 6733016.786181165836751 ], [ -15829370.475421406328678, 6734141.048138630576432 ], [ -15797475.352506440132856, 6734433.626402132213116 ], [ -15788844.353218369185925, 6732291.501931767910719 ], [ -15805969.725714070722461, 6732744.750849806703627 ], [ -15813517.138846976682544, 6732354.1149393459782 ], [ -15808141.609268551692367, 6731620.097899351269007 ], [ -15802087.660532101988792, 6730055.463814300484955 ], [ -15803844.954601129516959, 6728076.883784217759967 ], [ -15814379.296526957303286, 6722183.467883619479835 ], [ -15813517.138846976682544, 6717446.891940974630415 ], [ -15820371.999089412391186, 6715910.719269826076925 ], [ -15827005.430856669321656, 6713737.750507802702487 ], [ -15794356.508877236396074, 6706867.947193084284663 ], [ -15767530.445161372423172, 6706634.812365394085646 ], [ -15743804.859116876497865, 6706428.62257650308311 ], [ -15716310.038240695372224, 6707672.149491840042174 ], [ -15700419.011713044717908, 6705610.889876398257911 ], [ -15687401.84411864914, 6705140.467069683596492 ], [ -15667530.445161372423172, 6705725.374082845635712 ], [ -15651450.339988054707646, 6706198.685816381126642 ], [ -15624379.531085627153516, 6704723.595686733722687 ], [ -15613053.700142115354538, 6705288.770368068479002 ], [ -15588018.148713735863566, 6715558.109480001032352 ], [ -15578232.894608210772276, 6717160.580207740888 ], [ -15567585.482822710648179, 6715383.037856627255678 ], [ -15567530.445161372423172, 6715377.315228098072112 ], [ -15553692.023815877735615, 6713938.443319831974804 ], [ -15544830.17356432415545, 6714984.599687001667917 ], [ -15537598.413789657875896, 6712347.30595641490072 ], [ -15540999.932068033143878, 6717847.116845381446183 ], [ -15545899.625987023115158, 6719904.569956921972334 ], [ -15567530.445161372423172, 6721891.96137909963727 ], [ -15586821.492698904126883, 6723664.37980171572417 ], [ -15614198.532471265643835, 6721794.66979419067502 ], [ -15622758.863097038120031, 6723911.454512733966112 ], [ -15619932.116605315357447, 6728099.498965897597373 ], [ -15649221.921503745019436, 6738353.176928614266217 ], [ -15661433.466347998008132, 6740422.894587227143347 ], [ -15667530.445161372423172, 6740464.909540588967502 ], [ -15675878.140920713543892, 6740522.434432629495859 ], [ -15683232.393043354153633, 6744058.450701738707721 ], [ -15689385.277907012030482, 6748586.248620701022446 ], [ -15676928.748366806656122, 6750429.304962735623121 ], [ -15667530.445161372423172, 6751125.552207870408893 ], [ -15665668.874841433018446, 6751263.46148559357971 ], [ -15655242.891531119123101, 6749814.43367971573025 ], [ -15643455.358660621568561, 6743867.367834689095616 ], [ -15632478.15978442132473, 6742990.991597500629723 ], [ -15635672.383320072665811, 6737033.864692171104252 ], [ -15622052.17647410929203, 6731519.858127066865563 ], [ -15591316.019620744511485, 6726372.065181671641767 ], [ -15567530.445161372423172, 6728204.221479611471295 ], [ -15566704.480166122317314, 6728267.843948368914425 ], [ -15549324.700486164540052, 6728215.081470911391079 ], [ -15538936.407129071652889, 6727129.202281513251364 ], [ -15513495.688703544437885, 6722493.917989348992705 ], [ -15500572.745992204174399, 6721910.816453735344112 ], [ -15467530.445161372423172, 6723903.086225088685751 ], [ -15460159.693648835644126, 6724347.502172566950321 ], [ -15459740.392919227480888, 6728895.802608561702073 ], [ -15463137.199953455477953, 6732178.790792074985802 ], [ -15467530.445161372423172, 6733129.020918318070471 ], [ -15472625.645677348598838, 6734231.079374059103429 ], [ -15499922.594299111515284, 6733845.901172509416938 ], [ -15521170.305428579449654, 6737216.006506377831101 ], [ -15539256.771731469780207, 6736292.552245996892452 ], [ -15567530.445161372423172, 6731920.311680184677243 ], [ -15572697.18272858299315, 6731121.327436405234039 ], [ -15589455.078180365264416, 6733160.296411505900323 ], [ -15599989.420106193050742, 6735920.484923316165805 ], [ -15616949.899056542664766, 6738722.039102978073061 ], [ -15619079.381413642317057, 6743998.895531116984785 ], [ -15604851.42407195828855, 6750024.363785964436829 ], [ -15597383.63834385946393, 6752051.110232932493091 ], [ -15594326.504634436219931, 6752880.811982430517673 ], [ -15603753.704184340313077, 6754958.556175355799496 ], [ -15627441.839785002171993, 6756418.752357221208513 ], [ -15667530.445161372423172, 6754961.432804075069726 ], [ -15668556.86750714853406, 6754924.119823485612869 ], [ -15670488.477609826251864, 6756959.1248769024387 ], [ -15670281.182867098599672, 6759152.54989202413708 ], [ -15687039.078318877145648, 6754855.244225059635937 ], [ -15704244.541965182870626, 6755757.700282749719918 ], [ -15727428.574441481381655, 6755297.948582516983151 ], [ -15767530.445161372423172, 6758266.165021990425885 ], [ -15778578.552209256216884, 6759083.911734947003424 ], [ -15796787.510860117152333, 6763742.506387440487742 ], [ -15804433.860120236873627, 6767509.587093885987997 ], [ -15818218.960511552169919, 6777765.486997614614666 ], [ -15835829.591155, 6784132.021181005984545 ], [ -15867530.445161372423172, 6789702.087654748000205 ], [ -15957483.337670562788844, 6805507.453361327759922 ], [ -15967530.445161372423172, 6806471.419984664767981 ], [ -16012821.611490240320563, 6810816.866941709071398 ], [ -16039487.253395520150661, 6816660.83639011811465 ], [ -16056198.036405770108104, 6818094.269538387656212 ], [ -16067530.445161372423172, 6818511.139665796421468 ], [ -16067530.445161372423172, 6821118.032372565940022 ], [ -16059853.961868397891521, 6822012.007954609580338 ], [ -16053437.24733218178153, 6823670.163181412965059 ], [ -16044024.181514738127589, 6830675.696807066909969 ], [ -16034286.039850741624832, 6841183.537992099300027 ], [ -16036896.069111438468099, 6845289.634169078432024 ], [ -15969393.362889030948281, 6844462.899498419836164 ], [ -15967530.445161372423172, 6844491.632148545235395 ], [ -15924476.361135512590408, 6845155.675393401645124 ], [ -15909593.540856573730707, 6846083.947496668435633 ], [ -15867530.445161372423172, 6847256.661549025215209 ], [ -15852921.984941640868783, 6847663.943664139136672 ], [ -15838241.74816127307713, 6848809.450865943916142 ], [ -15812958.45385860465467, 6852051.110232932493091 ], [ -15767530.445161372423172, 6852051.110232932493091 ], [ -15767530.445161372423172, 6861770.643776088953018 ], [ -15751437.074644532054663, 6866456.696672883816063 ], [ -15747060.328826513141394, 6868601.994803011417389 ], [ -15745317.168489949777722, 6868053.900730236433446 ], [ -15742843.765309697017074, 6868393.444426849484444 ], [ -15739903.948958296328783, 6871406.454642029479146 ], [ -15736290.424693036824465, 6878463.699244382791221 ], [ -15722641.950382160022855, 6885070.483449253253639 ], [ -15667530.445161372423172, 6899204.513330487534404 ], [ -15664585.288686266168952, 6899959.835281090810895 ], [ -15637641.683375973254442, 6905789.551587437279522 ], [ -15628652.629532285034657, 6908425.70023622084409 ], [ -15619291.387400524690747, 6910343.63948440272361 ], [ -15612695.645586498081684, 6908521.3759461408481 ], [ -15609543.823248224332929, 6907976.951296498067677 ], [ -15607725.283005211502314, 6907119.238368592225015 ], [ -15613256.283640686422586, 6906716.703895133920014 ], [ -15622283.027437599375844, 6904840.098650147207081 ], [ -15634866.760569930076599, 6903579.734892872162163 ], [ -15637905.513048535212874, 6902936.060155376791954 ], [ -15630527.704705135896802, 6903079.376082859933376 ], [ -15608408.413407381623983, 6904449.359904168173671 ], [ -15595947.172623025253415, 6906109.367011454887688 ], [ -15567530.445161372423172, 6907508.726017625071108 ], [ -15533933.065838720649481, 6909163.202079385519028 ], [ -15500294.782587189227343, 6914194.642796956934035 ], [ -15498989.767956841737032, 6915311.454701664857566 ], [ -15467530.445161372423172, 6919244.026828423142433 ], [ -15449107.114866191521287, 6921547.034927863627672 ], [ -15442205.142182229086757, 6921306.092195793054998 ], [ -15434247.850808020681143, 6920557.696536105126143 ], [ -15448070.641152556985617, 6916441.604278061538935 ], [ -15438341.921976868063211, 6915362.089425591751933 ], [ -15446977.632509091868997, 6910411.530883279629052 ], [ -15428886.454962046816945, 6910330.909272176213562 ], [ -15424844.207478879019618, 6908042.895301538519561 ], [ -15423836.001230163499713, 6910014.717432177625597 ], [ -15424057.42970534786582, 6912839.486966155469418 ], [ -15422620.500238724052906, 6915598.346364160068333 ], [ -15419953.936048194766045, 6917498.750064728781581 ], [ -15407247.710567891597748, 6916639.652686680667102 ], [ -15378636.32482747361064, 6918680.738404043018818 ], [ -15413315.793036790564656, 6918937.115933772176504 ], [ -15434120.647215893492103, 6923384.377830843441188 ], [ -15445677.329122897237539, 6923417.824022972024977 ], [ -15407016.859604395925999, 6929896.429706641472876 ], [ -15371663.683481214568019, 6933785.704391311854124 ], [ -15367530.445161372423172, 6933747.223073119297624 ], [ -15363678.124642089009285, 6933711.357158741913736 ], [ -15359819.615680886432528, 6932988.194953851401806 ], [ -15358990.436709981411695, 6931813.286605347879231 ], [ -15366617.940993489697576, 6931047.063305643387139 ], [ -15367530.445161372423172, 6930878.337107695639133 ], [ -15374108.819196561351418, 6929661.965633786283433 ], [ -15370664.899720812216401, 6928440.880063749849796 ], [ -15367530.445161372423172, 6928333.826796086505055 ], [ -15365553.19981493987143, 6928266.296522064134479 ], [ -15348559.742155516520143, 6929271.740695449523628 ], [ -15340960.505336927250028, 6930526.879677259363234 ], [ -15304745.171533770859241, 6930416.999350503087044 ], [ -15294121.315969036892056, 6931312.213513392023742 ], [ -15291567.82163817808032, 6932200.276487851515412 ], [ -15267530.445161372423172, 6932292.558376995846629 ], [ -15244686.231072911992669, 6932380.259596559219062 ], [ -15236088.210493912920356, 6933006.798319605179131 ], [ -15206779.560618871822953, 6936435.191087326034904 ], [ -15179680.484251527115703, 6940570.94893566519022 ], [ -15167530.445161372423172, 6942757.978845776058733 ], [ -15167190.976002253592014, 6942819.08393350802362 ], [ -15145773.660083280876279, 6948521.173212978988886 ], [ -15128212.525407310575247, 6952051.110232932493091 ], [ -15101642.971549898386002, 6952051.110232932493091 ], [ -15097205.444111285731196, 6951073.220642264001071 ], [ -15067530.445161372423172, 6949074.17900297883898 ], [ -15033636.626756535843015, 6946790.938675994984806 ], [ -15017665.509078282862902, 6946555.082076629623771 ], [ -15011281.773251136764884, 6943982.67584022320807 ], [ -15016600.767899734899402, 6941492.21736282389611 ], [ -15032981.763819282874465, 6938715.069294614717364 ], [ -15066002.87408678792417, 6935868.88340016361326 ], [ -15055906.677867176011205, 6934788.749970895238221 ], [ -15049306.224808994680643, 6932239.586412736214697 ], [ -15039530.393191780894995, 6931929.195184040814638 ], [ -15023691.19034980982542, 6932886.902771065011621 ], [ -15011277.062006983906031, 6934454.534289414063096 ], [ -14985610.203862115740776, 6939537.910215153358877 ], [ -14977539.842628244310617, 6942357.2740313494578 ], [ -14971471.760159336030483, 6943068.271951392292976 ], [ -14967530.445161372423172, 6942944.424417916685343 ], [ -14949950.796869, 6942392.020948132500052 ], [ -14937767.519489660859108, 6940943.674409122206271 ], [ -14923888.194215290248394, 6938365.988140580244362 ], [ -14928966.915412090718746, 6935866.823400749824941 ], [ -14934648.675860458984971, 6934452.470817093737423 ], [ -14916647.011952321976423, 6932494.02226082328707 ], [ -14896727.871673960238695, 6932084.405030109919608 ], [ -14877722.712761260569096, 6930506.148627799004316 ], [ -14867530.445161372423172, 6931737.902184553444386 ], [ -14850995.824681997299194, 6933736.140298442915082 ], [ -14830073.18939907848835, 6934423.581673071719706 ], [ -14810422.590037427842617, 6934316.270451775752008 ], [ -14784873.512996381148696, 6936068.679277680814266 ], [ -14767530.445161372423172, 6935110.44104846380651 ], [ -14741647.847893748432398, 6933680.377209170721471 ], [ -14730642.381552629172802, 6934301.823665159754455 ], [ -14713309.714314198121428, 6933888.953554318286479 ], [ -14694898.172164764255285, 6932442.313856556080282 ], [ -14688387.232745487242937, 6930897.879886155948043 ], [ -14708103.789525274187326, 6927619.611124195158482 ], [ -14711321.569281686097383, 6924220.144514794461429 ], [ -14704433.730330182239413, 6922800.951900793239474 ], [ -14691934.799592602998018, 6922556.172355098649859 ], [ -14690361.244045540690422, 6920561.891022130846977 ], [ -14682601.824925757944584, 6920062.60533051751554 ], [ -14667530.445161372423172, 6920121.030276115052402 ], [ -14643630.413293169811368, 6920213.679926213808358 ], [ -14646607.919597785919905, 6919262.733073422685266 ], [ -14648511.26223554648459, 6918113.078281237743795 ], [ -14660576.758511060848832, 6915558.271521368063986 ], [ -14591118.885965215042233, 6914116.476456488482654 ], [ -14581781.200054215267301, 6915537.178766982629895 ], [ -14567530.445161372423172, 6916097.444492902606726 ], [ -14567407.19414378888905, 6916102.29008328448981 ], [ -14536878.332033153623343, 6918052.085487257689238 ], [ -14525382.896300137042999, 6917199.845833894796669 ], [ -14511847.491848926991224, 6915203.846260692924261 ], [ -14499343.849867194890976, 6914790.170084940269589 ], [ -14487655.253123907372355, 6915195.405827791430056 ], [ -14467530.445161372423172, 6917297.744818515144289 ], [ -14460410.128187827765942, 6918041.569059107452631 ], [ -14428948.439734920859337, 6918180.375746453180909 ], [ -14416072.609465116634965, 6917254.582391017116606 ], [ -14402452.402619147673249, 6917658.685152681544423 ], [ -14367530.445161372423172, 6914877.302784503437579 ], [ -14361478.712221583351493, 6914395.308517257682979 ], [ -14346388.59719992429018, 6914010.835291150026023 ], [ -14326205.627249009907246, 6909743.00013963226229 ], [ -14315779.643938692286611, 6909615.604217010550201 ], [ -14303973.266091583296657, 6911429.282110096886754 ], [ -14293740.443791536614299, 6911374.183687480166554 ], [ -14283738.47245498560369, 6909636.838131465949118 ], [ -14267530.445161372423172, 6909110.68925332929939 ], [ -14267381.032756198197603, 6909105.838991916738451 ], [ -14259762.95096099562943, 6906354.482039752416313 ], [ -14251541.829914230853319, 6905354.420636279508471 ], [ -14189555.99059484526515, 6903306.068523951806128 ], [ -14167530.445161372423172, 6903976.382169093005359 ], [ -14158866.946183010935783, 6904240.042453802190721 ], [ -14114133.682951452210546, 6903994.353123891167343 ], [ -14092560.895975437015295, 6902685.737819379195571 ], [ -14069932.790309172123671, 6902852.62703868187964 ], [ -14067530.445161372423172, 6902541.011474067345262 ], [ -14032973.079929865896702, 6898058.469534547999501 ], [ -14013360.170521447435021, 6897309.733834301121533 ], [ -14009553.485245918855071, 6896196.262570501305163 ], [ -13967530.445161372423172, 6895312.595156203955412 ], [ -13953767.643231710419059, 6895023.188688461668789 ], [ -13934248.9587063472718, 6897533.557792791165411 ], [ -13900210.219701822847128, 6898198.252029981464148 ], [ -13869558.865243216976523, 6900303.164108631201088 ], [ -13867530.445161372423172, 6900300.65878982283175 ], [ -13852188.508051561191678, 6900281.70983346644789 ], [ -13831986.693124029785395, 6899758.069483848288655 ], [ -13824213.140271788462996, 6900011.342822891660035 ], [ -13818602.048485703766346, 6900931.550840670242906 ], [ -13769350.702111544087529, 6897303.276566123589873 ], [ -13767530.445161372423172, 6897028.244504318572581 ], [ -13741780.501328913494945, 6893137.551960649900138 ], [ -13729705.582565099000931, 6890049.218135129660368 ], [ -13672030.531645590439439, 6885617.711228379048407 ], [ -13667530.445161372423172, 6884946.397061170078814 ], [ -13655352.727344408631325, 6883129.748753750696778 ], [ -13643923.249029533937573, 6880381.068469676189125 ], [ -13637237.993576603010297, 6880085.157703393138945 ], [ -13632512.615691266953945, 6880889.382885496132076 ], [ -13612362.624449418857694, 6880652.787376487627625 ], [ -13604772.810119135305285, 6880264.907003100961447 ], [ -13591058.378390114754438, 6879567.642090139910579 ], [ -13567530.445161372423172, 6878778.049205378629267 ], [ -13547168.427861921489239, 6878094.703846365213394 ], [ -13505822.549176279455423, 6878959.862472850829363 ], [ -13467530.445161372423172, 6876571.057028937153518 ], [ -13429109.360635008662939, 6874174.205295694991946 ], [ -13381671.843259697780013, 6865155.252810097299516 ], [ -13367530.445161372423172, 6863513.967494030483067 ], [ -13367530.445161372423172, 6852051.110232932493091 ], [ -13274420.333601670339704, 6852051.110232932493091 ], [ -13267530.445161372423172, 6851354.45351938251406 ], [ -13243703.058242734521627, 6848945.19693895149976 ], [ -13225414.008441271260381, 6848331.934352330863476 ], [ -13191347.001971822232008, 6845466.705534623935819 ], [ -13170250.05065524764359, 6845845.71772342082113 ], [ -13167530.445161372423172, 6845793.18281780090183 ], [ -13133940.491969032213092, 6845144.322155942209065 ], [ -13109267.706340424716473, 6842834.755037769675255 ], [ -13067530.445161372423172, 6837375.929039232432842 ], [ -13060591.131752911955118, 6836468.33464094158262 ], [ -13050622.139125423505902, 6835900.349460544995964 ], [ -13047955.574934896081686, 6836367.585453156381845 ], [ -13064911.342641096562147, 6842664.061124252155423 ], [ -13067530.445161372423172, 6843260.789994612336159 ], [ -13067577.906831623986363, 6843271.603526596911252 ], [ -13087204.949972502887249, 6845609.702538167126477 ], [ -13110200.532682690769434, 6846759.76643219217658 ], [ -13111976.671728324145079, 6847210.82138135842979 ], [ -13116249.770174982026219, 6849411.12158219050616 ], [ -13114874.086882343515754, 6850265.519230362027884 ], [ -13109866.034347837790847, 6850654.056424865499139 ], [ -13092726.528119675815105, 6850635.988205417059362 ], [ -13082573.796970227733254, 6850988.260798309929669 ], [ -13081179.26870097592473, 6851852.619353028014302 ], [ -13088404.135300803929567, 6852051.110232932493091 ], [ -13067530.445161372423172, 6852051.110232932493091 ], [ -13067530.445161372423172, 6865660.168991817161441 ], [ -13053901.165055828168988, 6864747.782517882063985 ], [ -13050249.950837345793843, 6865475.767257589846849 ], [ -13047818.948854461312294, 6870084.973279554396868 ], [ -13044850.865038150921464, 6871191.863147667609155 ], [ -13039235.062007924541831, 6872016.786824301816523 ], [ -13011452.855238415300846, 6872834.386586850509048 ], [ -12976811.076982319355011, 6872021.208127547986805 ], [ -12973239.953914437443018, 6872461.027529401704669 ], [ -12976556.669798063114285, 6875518.784262081608176 ], [ -12976957.125551057979465, 6876718.509621115401387 ], [ -12974865.333147179335356, 6879457.963062137365341 ], [ -12972721.717057621106505, 6880924.429091791622341 ], [ -12968618.22340046800673, 6881655.725191100500524 ], [ -12967530.445161372423172, 6881616.533770860172808 ], [ -12952515.190885934978724, 6881075.551133804954588 ], [ -12947483.58213066868484, 6879727.750936275348067 ], [ -12942093.918819775804877, 6877409.050916220992804 ], [ -12936638.298090744763613, 6876084.711971471086144 ], [ -12919508.214350884780288, 6874747.532743093557656 ], [ -12917562.470515754073858, 6873821.219891120679677 ], [ -12924092.254911640658975, 6870279.876761181280017 ], [ -12930937.692665768787265, 6868417.851545540615916 ], [ -12945085.558856850489974, 6863502.06696046423167 ], [ -12945980.695245897397399, 6862234.692592503502965 ], [ -12924148.789841471239924, 6864449.30992897041142 ], [ -12899640.897758215665817, 6867505.500972368754447 ], [ -12878595.770127316936851, 6869185.256887506693602 ], [ -12867530.445161372423172, 6869379.120397444814444 ], [ -12861008.695704633370042, 6869493.380868285894394 ], [ -12848415.54008399322629, 6870479.169719519093633 ], [ -12840821.014509560540318, 6872144.9964763475582 ], [ -12835403.083733754232526, 6873845.491747527383268 ], [ -12824505.976008147001266, 6879315.361566008999944 ], [ -12817269.504989337176085, 6880260.523275434970856 ], [ -12787018.606283722445369, 6879927.301220073364675 ], [ -12779833.958950582891703, 6880091.734492140822113 ], [ -12775160.404750924557447, 6880622.113300941884518 ], [ -12776013.139942593872547, 6881309.852533593773842 ], [ -12782401.587013896554708, 6882152.424094347283244 ], [ -12791027.875057809054852, 6882388.64815472997725 ], [ -12791244.592288846150041, 6882771.294274477288127 ], [ -12788055.079997351393104, 6883660.625026965513825 ], [ -12783320.279623709619045, 6884175.924681300297379 ], [ -12768413.903124010190368, 6884789.115761222317815 ], [ -12767530.445161372423172, 6884613.112688369117677 ], [ -12758614.515286030247808, 6882836.875310057774186 ], [ -12751957.527298014611006, 6882694.777353899553418 ], [ -12729833.524756107479334, 6884863.282799798063934 ], [ -12695841.89819310978055, 6890593.558379187248647 ], [ -12682245.247567910701036, 6892181.392022730782628 ], [ -12670476.559674024581909, 6892458.390091544017196 ], [ -12667530.445161372423172, 6892151.201449712738395 ], [ -12660531.123267307877541, 6891421.388614147901535 ], [ -12652861.217786421999335, 6891692.11613158043474 ], [ -12642774.444055119529366, 6894906.662613101303577 ], [ -12638798.153990088030696, 6896612.087145493365824 ], [ -12632579.311708295717835, 6898088.578330628573895 ], [ -12607425.979176089167595, 6901405.235693708993495 ], [ -12591308.812929103150964, 6902112.090031909756362 ], [ -12581462.312649592757225, 6901501.657218606211245 ], [ -12569745.448441386222839, 6900129.370000349357724 ], [ -12567530.445161372423172, 6900007.168047377839684 ], [ -12560096.820416299626231, 6899597.054225107654929 ], [ -12547395.306180149316788, 6900000.612324189394712 ], [ -12537906.860456254333258, 6899818.174586567096412 ], [ -12533379.354825342074037, 6900487.650088338181376 ], [ -12517172.674939446151257, 6904254.995305057615042 ], [ -12511919.637708993628621, 6904293.444360319525003 ], [ -12506840.916512195020914, 6903184.174906868487597 ], [ -12498681.041639409959316, 6900444.749695613048971 ], [ -12498657.485418647527695, 6899070.873680093325675 ], [ -12509281.340983383357525, 6895713.412491303868592 ], [ -12567530.445161372423172, 6888513.761274673976004 ], [ -12587487.993921121582389, 6886046.987025750800967 ], [ -12611581.296518927440047, 6881843.93231172580272 ], [ -12623500.744225699454546, 6880295.592534544877708 ], [ -12635853.626394543796778, 6879422.863122958689928 ], [ -12659767.901714539155364, 6878692.053984925150871 ], [ -12667530.445161372423172, 6877988.011197675019503 ], [ -12669261.058682586997747, 6877831.048988642171025 ], [ -12685335.823732195422053, 6877059.443744316697121 ], [ -12722950.397048758342862, 6875701.59091358166188 ], [ -12730186.868067575618625, 6875040.680703070946038 ], [ -12735105.406963177025318, 6874269.048234462738037 ], [ -12748612.543949469923973, 6869047.789065652526915 ], [ -12755180.018298581242561, 6867336.701090552844107 ], [ -12767530.445161372423172, 6864866.734323226846755 ], [ -12768102.961009921506047, 6864752.236651576124132 ], [ -12782618.304244931787252, 6863163.068726508878171 ], [ -12802447.930884387344122, 6862556.151605437509716 ], [ -12815064.64272578805685, 6860080.029867510311306 ], [ -12829584.697204951196909, 6855286.98368148971349 ], [ -12840903.901495451107621, 6852051.110232932493091 ], [ -12841306.272657306864858, 6851936.082522000186145 ], [ -12854695.628539774566889, 6849085.448987370356917 ], [ -12867530.445161372423172, 6845789.716752492822707 ], [ -12869239.239239703863859, 6845350.931540925987065 ], [ -12873036.502026923000813, 6843378.512363163754344 ], [ -12868702.157406279817224, 6840775.454467137344182 ], [ -12867530.445161372423172, 6840353.269813313148916 ], [ -12866290.000400008633733, 6839906.319852313958108 ], [ -12851666.298549477010965, 6838501.858184139244258 ], [ -12845993.960589418187737, 6838817.169851689599454 ], [ -12851218.730354955419898, 6840216.645246022380888 ], [ -12863505.655105657875538, 6842233.787952953949571 ], [ -12865159.301803316920996, 6842957.637272069230676 ], [ -12862007.479465037584305, 6843524.072624001652002 ], [ -12804308.872324772179127, 6842008.335622888989747 ], [ -12791923.011446861550212, 6843542.26621906645596 ], [ -12787583.955582061782479, 6844837.737563842907548 ], [ -12788507.359436025843024, 6845503.024111313745379 ], [ -12804148.690023574978113, 6845779.911226869560778 ], [ -12807503.095860423520207, 6847013.650835691951215 ], [ -12809971.787796527147293, 6849331.97457848675549 ], [ -12810494.735897498205304, 6851168.866236275061965 ], [ -12809578.05985645391047, 6852051.110232932493091 ], [ -12809081.362651634961367, 6852529.150573780760169 ], [ -12805557.352025285363197, 6854263.521478652954102 ], [ -12788790.03408519551158, 6857090.69992827065289 ], [ -12770736.54649137891829, 6858299.604562234133482 ], [ -12767530.445161372423172, 6858666.835622404702008 ], [ -12756833.664996242150664, 6859892.058881471864879 ], [ -12749154.337027054280043, 6861394.838020401075482 ], [ -12728434.285242708399892, 6863956.856460495851934 ], [ -12720114.228068727999926, 6866029.745095340535045 ], [ -12715629.123635189607739, 6867636.523033321835101 ], [ -12715063.774336844682693, 6868435.60179649759084 ], [ -12718837.480903297662735, 6869014.527827639132738 ], [ -12715770.46095977537334, 6870392.814422305673361 ], [ -12700661.500961504876614, 6871620.998968222178519 ], [ -12694018.646705949679017, 6871724.936470786109567 ], [ -12672789.78055308572948, 6870547.805671191774309 ], [ -12668940.69408018887043, 6869626.354106421582401 ], [ -12671032.486484067514539, 6867176.75872010551393 ], [ -12668059.691423600539565, 6867292.275259465910494 ], [ -12667530.445161372423172, 6867493.253257919102907 ], [ -12659871.549085900187492, 6870401.671726727858186 ], [ -12655306.353501768782735, 6871435.210742512717843 ], [ -12650590.398104740306735, 6871638.691240089014173 ], [ -12645822.619022030383348, 6871240.537519223988056 ], [ -12640998.305009480565786, 6870244.442651528865099 ], [ -12638378.853260487318039, 6867254.511727415025234 ], [ -12637964.263775032013655, 6862254.786821996793151 ], [ -12636871.255131566897035, 6860232.170993972569704 ], [ -12631434.479379147291183, 6863698.276222756132483 ], [ -12627646.639080232009292, 6865302.168156729079783 ], [ -12606964.277249108999968, 6872626.737093323841691 ], [ -12593000.149579985067248, 6876617.305976805277169 ], [ -12577335.262771673500538, 6880490.641832279041409 ], [ -12567530.445161372423172, 6881730.573820905759931 ], [ -12554565.819780822843313, 6883370.099854824133217 ], [ -12501931.800104895606637, 6888129.577515415847301 ], [ -12472283.940650850534439, 6889406.880002623423934 ], [ -12467530.445161372423172, 6889779.589535088278353 ], [ -12457259.783047327771783, 6890584.886118015274405 ], [ -12449905.530924687162042, 6891607.657579314894974 ], [ -12445217.842992577701807, 6892869.407160260714591 ], [ -12436977.876969194039702, 6894317.333995688706636 ], [ -12435507.96879349835217, 6894198.559407621622086 ], [ -12438702.192329147830606, 6891159.249536413699389 ], [ -12440808.118465481325984, 6890276.968727093189955 ], [ -12460077.107050744816661, 6888388.21947499550879 ], [ -12461966.315956050530076, 6886944.131438162177801 ], [ -12459874.523552171885967, 6884710.579626112245023 ], [ -12456543.673936089500785, 6883234.636707352474332 ], [ -12451973.767107799649239, 6882519.858435071073472 ], [ -12443974.07453621737659, 6883027.034753827378154 ], [ -12432549.307465495541692, 6884754.211616032756865 ], [ -12418316.638879656791687, 6887392.383781572803855 ], [ -12387556.92580552957952, 6894051.689787376672029 ], [ -12384899.78410330414772, 6895264.825628068298101 ], [ -12377126.231251059100032, 6900573.444831006228924 ], [ -12367530.445161372423172, 6901843.948020434007049 ], [ -12359492.04438684694469, 6902908.249967817217112 ], [ -12327563.942762807011604, 6905557.08124029263854 ], [ -12319733.854980727657676, 6907236.344206977635622 ], [ -12347737.490225423127413, 6908655.304787521250546 ], [ -12353541.74302176758647, 6909630.468010082840919 ], [ -12354455.724387425929308, 6910214.207200050354004 ], [ -12349174.419692046940327, 6911706.841521311551332 ], [ -12361965.447567109018564, 6913190.631083435378969 ], [ -12366657.846743371337652, 6914103.800182741135359 ], [ -12366459.974488953128457, 6916753.405004309490323 ], [ -12362526.085621301084757, 6918651.313224348239601 ], [ -12354149.493517488241196, 6920482.192332668229938 ], [ -12349377.003190623596311, 6920800.943326364271343 ], [ -12336892.206185502931476, 6919737.286442101933062 ], [ -12326395.554212892428041, 6918363.314591781236231 ], [ -12290118.974235752597451, 6911950.42919422313571 ], [ -12275561.229803366586566, 6908795.589729064144194 ], [ -12267530.445161372423172, 6906441.105273498222232 ], [ -12267118.680281411856413, 6906320.383071069605649 ], [ -12246695.436878696084023, 6898533.643244318664074 ], [ -12237692.249302551150322, 6894004.168165162205696 ], [ -12230474.623260345309973, 6889315.701746765524149 ], [ -12223355.933345349505544, 6885918.442646959796548 ], [ -12216336.17955756187439, 6883828.783203442580998 ], [ -12181435.282873056828976, 6875516.581561621278524 ], [ -12167530.445161372423172, 6872788.371824779547751 ], [ -12163428.907720765098929, 6871983.626410736702383 ], [ -12148338.792699106037617, 6869783.682464563287795 ], [ -12131006.125460678711534, 6868031.704248149879277 ], [ -12111435.617249630391598, 6866739.005882592871785 ], [ -12098102.796296993270516, 6866632.315836538560688 ], [ -12077368.610780188813806, 6870211.222008389420807 ], [ -12076883.352632440626621, 6872558.247226437553763 ], [ -12086023.166289022192359, 6876458.878959960304201 ], [ -12095224.226119585335255, 6879150.795027285814285 ], [ -12094121.794987810775638, 6880788.617883282713592 ], [ -12081952.651340933516622, 6883920.493293417617679 ], [ -12082772.407823534682393, 6885009.418496300466359 ], [ -12080195.357271913439035, 6888223.044587493874133 ], [ -12071785.786459028720856, 6887609.905117508023977 ], [ -12068464.359331250190735, 6887733.869791796430945 ], [ -12067530.445161372423172, 6887968.546478248201311 ], [ -12063776.6713991407305, 6888911.805737634189427 ], [ -12057722.722662694752216, 6891137.581856180913746 ], [ -12050090.507135035470128, 6892973.214321919716895 ], [ -12040875.313572011888027, 6894420.979381734505296 ], [ -12038392.487903445959091, 6895372.678884009830654 ], [ -12047527.590315870940685, 6896056.17582796420902 ], [ -12053068.01343965344131, 6896058.331169647164643 ], [ -12057176.218340963125229, 6896368.647835382260382 ], [ -12059856.91626394726336, 6896986.81493569072336 ], [ -12056196.279557161033154, 6897654.0558365220204 ], [ -12036192.336884053424001, 6899345.813869141973555 ], [ -12032451.609026668593287, 6900963.709177106618881 ], [ -12026044.316978756338358, 6902037.146634369157255 ], [ -12017851.463396908715367, 6902465.311510161496699 ], [ -12012791.587176717817783, 6902022.157214450649917 ], [ -12007185.206634795293212, 6900682.821442523039877 ], [ -12006897.820741470903158, 6898542.241408148780465 ], [ -12009375.935165883973241, 6895042.608274619095027 ], [ -12009832.925848711282015, 6892207.364092060364783 ], [ -12003562.259881231933832, 6885486.928594220429659 ], [ -11998007.703024994581938, 6884016.561027407646179 ], [ -11976321.846189305186272, 6882023.351026894524693 ], [ -11977659.839528722688556, 6880372.302058500237763 ], [ -12002737.792154479771852, 6873194.354619071818888 ], [ -12008094.476756300777197, 6871428.57479452341795 ], [ -12010742.195970214903355, 6870082.758244222030044 ], [ -12009847.059581169858575, 6868943.56675142608583 ], [ -12005418.490077467635274, 6868007.287539144046605 ], [ -11996919.405625680461526, 6867343.364792385138571 ], [ -11975078.077732944861054, 6867072.337884972803295 ], [ -11969090.086414642632008, 6867707.578551256097853 ], [ -11967530.445161372423172, 6867715.236284334212542 ], [ -11926585.241667395457625, 6867916.274464441463351 ], [ -11918797.555082693696022, 6868457.789159216918051 ], [ -11912239.503221889957786, 6869850.151642722077668 ], [ -11902689.811324007809162, 6873320.201570313423872 ], [ -11891835.104795781895518, 6874377.113767153583467 ], [ -11888428.875273253768682, 6875346.958562244661152 ], [ -11881753.042308626696467, 6879442.606996858492494 ], [ -11878464.593889920040965, 6884178.107559208758175 ], [ -11875204.412936132401228, 6886158.087564718909562 ], [ -11870300.007772985845804, 6887385.857365055009723 ], [ -11867530.445161372423172, 6887549.411656519398093 ], [ -11863633.597296670079231, 6887779.536871520802379 ], [ -11847106.552808383479714, 6887316.239441204816103 ], [ -11839337.711200289428234, 6887714.297507729381323 ], [ -11808714.624206591397524, 6887316.239441204816103 ], [ -11778086.825968749821186, 6887659.92791604064405 ], [ -11767530.445161372423172, 6887382.873847153969109 ], [ -11746417.842773117125034, 6886828.769888307899237 ], [ -11726084.113009307533503, 6885859.611419986002147 ], [ -11707281.537595177069306, 6884330.896530165337026 ], [ -11671216.963604915887117, 6880696.605777536518872 ], [ -11667530.445161372423172, 6880190.905274387449026 ], [ -11656956.027554161846638, 6878740.352839518338442 ], [ -11606578.693827455863357, 6869874.522544534876943 ], [ -11591860.767093878239393, 6868058.33996653649956 ], [ -11567530.445161372423172, 6866530.831163241527975 ], [ -11564153.940230812877417, 6866318.8470793440938 ], [ -11469198.814329601824284, 6862433.384373798966408 ], [ -11467530.445161372423172, 6862287.114456309936941 ], [ -11467530.445161372423172, 6852051.110232932493091 ], [ -11387639.285395374521613, 6852051.110232932493091 ], [ -11369009.496174544095993, 6850602.109431966207922 ], [ -11367530.445161372423172, 6850513.194475029595196 ], [ -11318928.970829475671053, 6847591.457524261437356 ], [ -11310792.652177456766367, 6846594.254482832737267 ], [ -11301605.726079352200031, 6846301.70939813554287 ], [ -11291377.615023454651237, 6846712.156132348813117 ], [ -11267530.445161372423172, 6845815.132078929804265 ], [ -11245471.251997835934162, 6844985.363725655712187 ], [ -11233372.777013251557946, 6845069.387658266350627 ], [ -11224642.841597970575094, 6844744.608674586750567 ], [ -11213896.493685258552432, 6843496.781632422469556 ], [ -11198146.804482197389007, 6843039.5506761232391 ], [ -11198702.731292234733701, 6843896.977470527403057 ], [ -11216685.55022376216948, 6848657.846497422084212 ], [ -11215894.061206080019474, 6849406.599061137065291 ], [ -11208497.407886067405343, 6849465.390276107937098 ], [ -11186241.490507878363132, 6848666.898133928887546 ], [ -11181143.924334468320012, 6850019.218555403873324 ], [ -11173723.714793691411614, 6849987.579304276034236 ], [ -11167530.445161372423172, 6849749.035825920291245 ], [ -11156819.77077317237854, 6849336.497429275885224 ], [ -11138596.678389847278595, 6847870.048171445727348 ], [ -11119063.860132023692131, 6845591.545286981388927 ], [ -11095319.189601527526975, 6843646.873191234655678 ], [ -11067530.445161372423172, 6839905.896307061426342 ], [ -11059273.460587877780199, 6838794.324372282251716 ], [ -11039368.454041976481676, 6834738.232035730965436 ], [ -11020485.787477249279618, 6829676.064788500778377 ], [ -11010130.472829228267074, 6826144.534019167535007 ], [ -11008316.643830372020602, 6824156.690532403998077 ], [ -11004368.621230263262987, 6823171.824500117450953 ], [ -10998295.82751720584929, 6823188.053102860227227 ], [ -10996001.451614754274487, 6822432.005176519043744 ], [ -11001442.938611328601837, 6818024.389594237320125 ], [ -11004571.204728838056326, 6816922.024404546245933 ], [ -11008693.543362602591515, 6816128.939557018689811 ], [ -11025946.119450435042381, 6815223.187832926400006 ], [ -11067530.445161372423172, 6816162.503220575861633 ], [ -11073275.278210224583745, 6816292.268702882342041 ], [ -11081661.292802345007658, 6812705.10629852488637 ], [ -11108180.886138882488012, 6809669.700109964236617 ], [ -11112896.841535909101367, 6808340.413114687427878 ], [ -11113942.737737849354744, 6807367.100721553899348 ], [ -11112044.106344239786267, 6804201.498861074447632 ], [ -11115398.512181086465716, 6803229.296357278712094 ], [ -11137107.925237536430359, 6799602.091220367699862 ], [ -11137842.879325387999415, 6798573.763233264908195 ], [ -11123756.259308287873864, 6797084.115041865967214 ], [ -11108774.502902144566178, 6794529.624082199297845 ], [ -11097001.103764107450843, 6793906.17348200455308 ], [ -11082099.438508560881019, 6794256.013969148509204 ], [ -11067530.445161372423172, 6793558.829850254580379 ], [ -11063395.799221642315388, 6793360.970642158761621 ], [ -11040866.629682593047619, 6791213.350249292328954 ], [ -11025201.742874279618263, 6790232.357165665365756 ], [ -11016391.716308400034904, 6790420.982801283709705 ], [ -11004363.909986112266779, 6790024.594454289413989 ], [ -10989132.457639863714576, 6789044.978508629836142 ], [ -10968746.904190370813012, 6788705.502908599562943 ], [ -10967530.445161372423172, 6788707.891472487710416 ], [ -10923693.276356417685747, 6788793.967432206496596 ], [ -10910181.428125968202949, 6788054.96114079747349 ], [ -10891317.606537854298949, 6787722.373808842152357 ], [ -10867530.445161372423172, 6787788.199088691733778 ], [ -10854998.625363333150744, 6787822.877902702428401 ], [ -10848449.99599083699286, 6787961.654920121654868 ], [ -10836813.222933234646916, 6789666.294896198436618 ], [ -10829303.49975355155766, 6790229.969301375560462 ], [ -10816239.219717627391219, 6790261.011150961741805 ], [ -10778568.111471232026815, 6791511.539957822300494 ], [ -10767530.445161372423172, 6791491.35135015565902 ], [ -10765527.387656072154641, 6791487.687628044746816 ], [ -10753461.891380554065108, 6792431.861458005383611 ], [ -10738037.278024040162563, 6794336.914214754477143 ], [ -10728520.564835231751204, 6794693.758705051615834 ], [ -10724911.751814128831029, 6793508.605785440653563 ], [ -10718410.234883159399033, 6792991.799493753351271 ], [ -10709016.014042327180505, 6793146.627687211148441 ], [ -10691150.976214621216059, 6795169.377978925593197 ], [ -10667530.445161372423172, 6798516.555315373465419 ], [ -10649381.085555221885443, 6801088.433356887660921 ], [ -10634356.927951702848077, 6801078.972397405654192 ], [ -10623327.905389821156859, 6802929.442796654999256 ], [ -10620623.651246070861816, 6802962.50144334603101 ], [ -10617589.610011618584394, 6802201.906619323417544 ], [ -10607366.210199875757098, 6797871.879584012553096 ], [ -10604252.077814826741815, 6797174.308545811101794 ], [ -10597218.190294584259391, 6796799.246472539380193 ], [ -10590349.196319689974189, 6794574.822925517335534 ], [ -10583197.527695626020432, 6791239.59404796268791 ], [ -10577826.709361346438527, 6790308.766209040768445 ], [ -10567530.445161372423172, 6790271.114193854853511 ], [ -10538648.002986032515764, 6790165.495094512589276 ], [ -10524844.057618103921413, 6789233.798489897511899 ], [ -10520674.606542808935046, 6788275.038302772678435 ], [ -10516472.17675844207406, 6785624.156145660206676 ], [ -10513885.703718513250351, 6780470.372385589405894 ], [ -10512170.810846868902445, 6778573.746779680252075 ], [ -10506484.339154347777367, 6775811.313832416199148 ], [ -10502724.766320353373885, 6775013.25681905914098 ], [ -10499172.488229084759951, 6775782.30300072953105 ], [ -10489519.148959839716554, 6782955.197706654667854 ], [ -10486150.609390534460545, 6784105.615722968243062 ], [ -10479696.204901097342372, 6783704.659356757067144 ], [ -10477726.904845194891095, 6783351.607586979866028 ], [ -10467941.65073967166245, 6778047.837753265164793 ], [ -10467530.445161372423172, 6777931.239321607165039 ], [ -10453996.368047159165144, 6774093.615882779471576 ], [ -10419429.969697507098317, 6766781.471976446919143 ], [ -10413814.166667278856039, 6764089.227630937471986 ], [ -10411755.352972473949194, 6762090.555030529387295 ], [ -10413710.519295917823911, 6760299.21587432641536 ], [ -10419679.665637610480189, 6758711.237207978032529 ], [ -10429050.330257682129741, 6757435.437432355247438 ], [ -10441822.513156125321984, 6756470.343659647740424 ], [ -10453741.960862901061773, 6756819.142145469784737 ], [ -10464813.384622160345316, 6758473.352528938092291 ], [ -10467530.445161372423172, 6758544.354742842726409 ], [ -10468379.796445885673165, 6758566.549986825324595 ], [ -10467530.445161372423172, 6758248.656235633417964 ], [ -10464445.907578237354755, 6757094.180766090750694 ], [ -10445645.115656035020947, 6752051.110232932493091 ], [ -10441568.105971872806549, 6750957.504841910675168 ], [ -10435730.874466458335519, 6748497.238331467844546 ], [ -10430308.232446499168873, 6746861.777718874625862 ], [ -10425304.891156146302819, 6746049.435464411042631 ], [ -10420687.87188632786274, 6744713.370742057450116 ], [ -10416461.885881196707487, 6742846.939199483022094 ], [ -10397452.015724340453744, 6737871.999140818603337 ], [ -10392043.507436839863658, 6735490.848893250338733 ], [ -10370376.495577765628695, 6728034.165135459043086 ], [ -10367530.445161372423172, 6727220.002334118820727 ], [ -10360087.138347882777452, 6725090.713446052744985 ], [ -10352143.980706134811044, 6723394.560828766785562 ], [ -10349067.538274308666587, 6723225.580207703635097 ], [ -10350862.52229655534029, 6724586.887942005880177 ], [ -10367530.445161372423172, 6730590.012008054181933 ], [ -10378493.969253171235323, 6734538.638112096115947 ], [ -10392571.166781963780522, 6740746.370350608602166 ], [ -10394549.889326171949506, 6742230.804578081704676 ], [ -10395454.448203522711992, 6744497.582661267369986 ], [ -10396010.375013563781977, 6751978.709889336489141 ], [ -10395882.71058283932507, 6752051.110232932493091 ], [ -10393993.962516130879521, 6753122.246556647121906 ], [ -10384448.981862407177687, 6754080.127806728705764 ], [ -10377094.208526169881225, 6752051.110232932493091 ], [ -10372199.747064929455519, 6750700.837713968940079 ], [ -10367573.305306805297732, 6750224.381757042370737 ], [ -10367530.445161372423172, 6750227.121746440418065 ], [ -10364445.039189295843244, 6750424.367452631704509 ], [ -10362829.082444859668612, 6751298.000224884599447 ], [ -10355795.194924615323544, 6750488.55354905501008 ], [ -10343348.087872717529535, 6747987.779094041325152 ], [ -10339131.524355893954635, 6747945.727019959129393 ], [ -10347183.763007987290621, 6752051.110232932493091 ], [ -10348516.322708422318101, 6752730.507411880418658 ], [ -10355229.845626270398498, 6755059.39994091540575 ], [ -10357594.890191012993455, 6756681.599670662544668 ], [ -10351352.491688452661037, 6759118.23129625339061 ], [ -10354758.721210982650518, 6760348.194651314988732 ], [ -10367530.445161372423172, 6763233.176566630601883 ], [ -10370574.367832187563181, 6763920.762822881340981 ], [ -10378786.06639064848423, 6767611.828812207095325 ], [ -10386173.297222357243299, 6773168.416081862524152 ], [ -10386837.582647914066911, 6775322.870054118335247 ], [ -10385626.792900621891022, 6777598.940745485946536 ], [ -10386738.646520702168345, 6779429.655700822360814 ], [ -10396688.794171577319503, 6783154.620715872384608 ], [ -10407501.099502427503467, 6785727.239450738765299 ], [ -10416084.98634896799922, 6788707.893930753692985 ], [ -10417828.146685531362891, 6790275.337876299396157 ], [ -10416504.287078570574522, 6794501.076522953808308 ], [ -10409993.347659299150109, 6796338.558024705387652 ], [ -10397659.310467068105936, 6798791.827794760465622 ], [ -10394333.172095138579607, 6801313.107826341874897 ], [ -10400010.221299353986979, 6803908.982802459970117 ], [ -10401056.11750129237771, 6805088.016686924733222 ], [ -10397461.438212649896741, 6804859.381085601635277 ], [ -10373179.685848725959659, 6806159.859531426802278 ], [ -10367530.445161372423172, 6805736.487429770641029 ], [ -10367083.33591490611434, 6805702.979637870565057 ], [ -10357910.543549258261919, 6806258.747079370543361 ], [ -10345656.597507627680898, 6807830.353056902065873 ], [ -10336073.926900677382946, 6808535.44340674392879 ], [ -10323419.5251060500741, 6808432.05811370909214 ], [ -10316559.953619465231895, 6808810.307542042806745 ], [ -10308173.939027346670628, 6809505.386848634108901 ], [ -10303839.594406697899103, 6810284.485219279304147 ], [ -10296146.132705055177212, 6813257.379522795788944 ], [ -10292037.927803747355938, 6813699.466602354310453 ], [ -10279152.675045631825924, 6813376.690344783477485 ], [ -10271878.514073589816689, 6812723.831955378875136 ], [ -10268481.70703936740756, 6812960.21602844633162 ], [ -10268985.810163727030158, 6817164.500299326144159 ], [ -10267530.445161372423172, 6818049.380732924677432 ], [ -10266564.23066914640367, 6818636.851434395648539 ], [ -10253716.667864257469773, 6821677.750107009895146 ], [ -10240294.333272712305188, 6821995.761694625020027 ], [ -10231338.258138095960021, 6822824.010138940997422 ], [ -10221086.59086143411696, 6824522.59976866748184 ], [ -10213741.76122710481286, 6826040.489027056843042 ], [ -10206434.621545994654298, 6828472.499641042202711 ], [ -10203442.981508918106556, 6831573.183215690776706 ], [ -10205770.336120437830687, 6832460.718457720242441 ], [ -10221006.499710839241743, 6833655.187994943931699 ], [ -10230165.158344030380249, 6833035.150847079232335 ], [ -10250442.353178007528186, 6830832.236157574690878 ], [ -10267530.445161372423172, 6828555.869595025666058 ], [ -10271741.887993158772588, 6827994.848057237453759 ], [ -10279967.720284078270197, 6825351.225568194873631 ], [ -10282219.694989152252674, 6821951.663474461063743 ], [ -10286257.231228169053793, 6820448.931290386244655 ], [ -10302845.521890444681048, 6821872.746387685649097 ], [ -10309917.099363911896944, 6821849.534385372884572 ], [ -10318802.505836235359311, 6821257.460248731076717 ], [ -10328210.860409528017044, 6819946.782772495411336 ], [ -10338137.451839635148644, 6817914.90201872587204 ], [ -10352798.843643387779593, 6817544.426460667513311 ], [ -10367530.445161372423172, 6818526.425089667551219 ], [ -10372190.324576620012522, 6818837.049511017277837 ], [ -10383789.407681003212929, 6819195.451851172372699 ], [ -10395576.940551497042179, 6817033.94303697347641 ], [ -10394874.965172719210386, 6815424.011774212121964 ], [ -10389414.633199537172914, 6813072.539209263399243 ], [ -10394870.253928568214178, 6811672.362674064934254 ], [ -10423142.43008997477591, 6811154.456613188609481 ], [ -10430609.752072282135487, 6811459.136614852584898 ], [ -10445704.578338097780943, 6810528.42755033262074 ], [ -10451664.30219148285687, 6810730.108521725982428 ], [ -10456017.491788743063807, 6811855.095131421461701 ], [ -10467530.445161372423172, 6813644.16693274769932 ], [ -10486763.071130407974124, 6816632.848261767998338 ], [ -10489806.534853164106607, 6817593.36439841426909 ], [ -10482358.057847471907735, 6821454.854234623722732 ], [ -10467530.445161372423172, 6826858.19724337104708 ], [ -10453878.58694333769381, 6831833.082561759278178 ], [ -10450764.454558283090591, 6832444.629868554882705 ], [ -10397974.9638253133744, 6834238.150536804459989 ], [ -10367530.445161372423172, 6836028.887114612385631 ], [ -10366093.974642802029848, 6836113.379838210530579 ], [ -10307693.392123753204942, 6841755.49757569283247 ], [ -10296386.406156850978732, 6842222.402644384652376 ], [ -10267530.445161372423172, 6845083.270634951069951 ], [ -10258833.079014278948307, 6845945.554043788462877 ], [ -10243413.176901914179325, 6846893.516917291097343 ], [ -10229058.015968102961779, 6846251.809693813323975 ], [ -10208050.578290427103639, 6844333.378398790024221 ], [ -10197210.005494663491845, 6842627.642789361067116 ], [ -10189535.388769624754786, 6840492.666004141792655 ], [ -10183146.941698329523206, 6837509.606780052185059 ], [ -10175147.249126745387912, 6830903.592040691524744 ], [ -10172414.727518076077104, 6825240.161932455375791 ], [ -10167530.445161372423172, 6823155.080003130249679 ], [ -10167477.343645861372352, 6823132.411164122633636 ], [ -10149871.424246564507484, 6819162.874693341553211 ], [ -10140835.257961351424456, 6817618.997681316919625 ], [ -10135266.567372651770711, 6817136.525055463425815 ], [ -10130461.098336717113853, 6818068.647411743178964 ], [ -10127182.072406316176057, 6818217.713170905597508 ], [ -10124953.653922004625201, 6817858.989233670756221 ], [ -10122565.053136497735977, 6815349.290880537591875 ], [ -10119427.364530684426427, 6815099.405935737304389 ], [ -10108831.776430865749717, 6815410.00199427921325 ], [ -10097595.459126256406307, 6814372.781831802800298 ], [ -10095974.791137665510178, 6813598.901539375074208 ], [ -10098363.391923176124692, 6810474.483391278423369 ], [ -10095183.302119983360171, 6809162.598042510449886 ], [ -10081544.250297410413623, 6806355.271717983298004 ], [ -10068414.012843342497945, 6805295.398287378251553 ], [ -10067530.445161372423172, 6805267.248304629698396 ], [ -10053248.517915237694979, 6804812.233919435180724 ], [ -10025075.277881039306521, 6805288.32909272890538 ], [ -10001500.212140049785376, 6806640.088474920019507 ], [ -9983833.046566765755415, 6808852.588300172239542 ], [ -9969275.302134377881885, 6806385.875349299050868 ], [ -9967530.445161372423172, 6806027.506605225615203 ], [ -9940188.080734523013234, 6800411.774799564853311 ], [ -9922798.878566259518266, 6796162.782369325868785 ], [ -9908368.337725998833776, 6794158.450174869969487 ], [ -9879144.490245712921023, 6791750.03602363076061 ], [ -9872511.058478461578488, 6790452.019502541981637 ], [ -9867530.445161372423172, 6790385.156846697442234 ], [ -9861840.09047219902277, 6790308.766209040768445 ], [ -9847122.163738613948226, 6791315.93623779900372 ], [ -9830373.690775141119957, 6790924.628925846889615 ], [ -9811580.537849316373467, 6789131.026887873187661 ], [ -9798662.306382132694125, 6788373.102675843983889 ], [ -9767530.445161372423172, 6790754.067447312176228 ], [ -9754414.301298322156072, 6791757.190140618942678 ], [ -9747663.088427251204848, 6791919.338172974996269 ], [ -9731183.15638049133122, 6793544.321105063892901 ], [ -9720568.723304064944386, 6794037.078712856397033 ], [ -9708074.503810638561845, 6793996.618695911020041 ], [ -9698765.085364555940032, 6794491.560511359013617 ], [ -9692635.756721664220095, 6795516.454920341260731 ], [ -9669173.760840341448784, 6795473.670319761149585 ], [ -9667530.445161372423172, 6795428.930762276053429 ], [ -9626720.739778775721788, 6794317.879378000274301 ], [ -9597708.898285366594791, 6792817.890577622689307 ], [ -9580465.744685843586922, 6790924.628925846889615 ], [ -9567530.445161372423172, 6789955.74471316114068 ], [ -9566313.167250605300069, 6789864.567748301662505 ], [ -9555246.45473549887538, 6789630.458814919926226 ], [ -9544467.128113718703389, 6789969.662418137304485 ], [ -9533975.187385262921453, 6790881.67245283536613 ], [ -9522932.031090922653675, 6792605.828938228078187 ], [ -9499342.831617476418614, 6793491.9382549142465 ], [ -9495418.365238128229976, 6793944.256549078971148 ], [ -9495903.62338587641716, 6794884.03019308950752 ], [ -9500793.894816560670733, 6796312.430927937850356 ], [ -9514173.828210730105639, 6799014.589557397179306 ], [ -9523539.781586645171046, 6801646.489533880725503 ], [ -9525339.476853042840958, 6803314.279663673602045 ], [ -9525132.182110315188766, 6805333.099904667586088 ], [ -9522215.921979684382677, 6806496.51224965788424 ], [ -9516590.696461154147983, 6806807.178530021570623 ], [ -9507742.979942051693797, 6805556.927095366641879 ], [ -9495677.4836665391922, 6802745.241111434996128 ], [ -9467530.445161372423172, 6793941.431471332907677 ], [ -9461690.568347688764334, 6792114.839171759784222 ], [ -9453497.714765841141343, 6790597.642081486061215 ], [ -9448974.92037907615304, 6789236.188418268226087 ], [ -9417777.061598736792803, 6785326.84144399035722 ], [ -9403063.846109302714467, 6784636.010616387240589 ], [ -9385632.242743661627173, 6787054.517895810306072 ], [ -9377929.358553709462285, 6788557.249869668856263 ], [ -9374165.074475565925241, 6790000.71128206141293 ], [ -9374334.679265068843961, 6791389.887899490073323 ], [ -9372662.18759079836309, 6793410.97822605073452 ], [ -9374419.481659820303321, 6794662.836593725718558 ], [ -9379097.747103624045849, 6796276.802102503366768 ], [ -9391601.389085358008742, 6798526.352342276833951 ], [ -9411911.562628407031298, 6801405.329651271924376 ], [ -9430483.287079041823745, 6802249.163512147031724 ], [ -9447293.006216503679752, 6801057.684948502108455 ], [ -9466317.010105814784765, 6798606.949677263386548 ], [ -9467530.445161372423172, 6798755.521179920993745 ], [ -9474231.900282647460699, 6799576.039140730164945 ], [ -9497953.014592375606298, 6806428.248223443515599 ], [ -9503926.87217822112143, 6808979.420923247002065 ], [ -9503922.160934068262577, 6809681.435840511694551 ], [ -9492907.272104643285275, 6808866.681528765708208 ], [ -9492403.168980289250612, 6809690.824335570447147 ], [ -9498994.199550163000822, 6812969.576730686239898 ], [ -9503055.292009940370917, 6814064.23017559107393 ], [ -9516732.033785739913583, 6819200.10565129481256 ], [ -9518418.659192468971014, 6820741.744098852388561 ], [ -9509905.441008223220706, 6821090.227816819213331 ], [ -9506042.220802864059806, 6821687.036440126597881 ], [ -9500864.563478853553534, 6821626.673852159641683 ], [ -9476742.99341612868011, 6818546.051814703270793 ], [ -9467530.445161372423172, 6819573.348910577595234 ], [ -9464390.111247289925814, 6819923.529536047019064 ], [ -9435802.281727638095617, 6821886.673350286670029 ], [ -9447071.577741317451, 6824825.886003986001015 ], [ -9449756.986908454447985, 6827710.925042571499944 ], [ -9448428.416057342663407, 6828336.379143412224948 ], [ -9439114.286367110908031, 6828765.445962821133435 ], [ -9420877.060251329094172, 6826364.151454017497599 ], [ -9412048.188708839938045, 6826031.240095471031964 ], [ -9405589.072975246235728, 6826988.08201586920768 ], [ -9398762.480197729542851, 6827052.765155551955104 ], [ -9391568.410376287996769, 6826230.074572140350938 ], [ -9384826.619993522763252, 6824987.912338139489293 ], [ -9372289.999302718788385, 6821429.311155122704804 ], [ -9367530.445161372423172, 6819779.280103691853583 ], [ -9366094.713241688907146, 6819281.54393373709172 ], [ -9359126.783139584586024, 6816040.264964527450502 ], [ -9356921.92087603919208, 6815585.11138410679996 ], [ -9323293.060112809762359, 6815339.950411013327539 ], [ -9304236.077514426782727, 6818220.04216181114316 ], [ -9304650.666999882087111, 6817241.428528936579823 ], [ -9309017.990329599007964, 6814982.617764631286263 ], [ -9332649.59100042283535, 6806261.101438102312386 ], [ -9332352.782618790864944, 6805177.572546286508441 ], [ -9319820.873172139748931, 6805644.089778628200293 ], [ -9313945.951713506132364, 6806352.917557762004435 ], [ -9310318.293715791776776, 6807404.732464022934437 ], [ -9307180.605109978467226, 6809852.763370181433856 ], [ -9305074.678973639383912, 6810575.333379377610981 ], [ -9269975.910034714266658, 6814681.246909742243588 ], [ -9267530.445161372423172, 6814826.340663955546916 ], [ -9259818.467641117051244, 6815283.905924050137401 ], [ -9266159.802270887419581, 6810905.963107075542212 ], [ -9267530.445161372423172, 6809250.517694075591862 ], [ -9279214.659818505868316, 6795138.468747605569661 ], [ -9281867.090276574715972, 6789580.286430122330785 ], [ -9284726.81547737121582, 6787688.870504486374557 ], [ -9298516.627112837508321, 6781529.413397420197725 ], [ -9298299.909881806001067, 6779354.939175288192928 ], [ -9283219.217348450794816, 6774137.193909857422113 ], [ -9280533.808181310072541, 6772712.817615845240653 ], [ -9279012.076319932937622, 6768405.123396726325154 ], [ -9276331.378396945074201, 6767550.971694729290903 ], [ -9267530.445161372423172, 6767518.230233703739941 ], [ -9263898.405077509582043, 6767504.718223594129086 ], [ -9251017.863563545048237, 6768879.389498514123261 ], [ -9235659.207625167444348, 6769790.912391556426883 ], [ -9233270.606839660555124, 6768891.547700997442007 ], [ -9241699.022629154846072, 6763654.589432006701827 ], [ -9241232.609458018094301, 6763195.363756427541375 ], [ -9226637.17507241293788, 6764543.233240064233541 ], [ -9219942.497131176292896, 6764728.691822317428887 ], [ -9217209.975522505119443, 6764423.646160120144486 ], [ -9206327.001529363915324, 6761740.815158753655851 ], [ -9205233.992885895073414, 6759735.818289270624518 ], [ -9205464.843849388882518, 6756747.916720323264599 ], [ -9206614.387422690168023, 6754589.545049364678562 ], [ -9210289.157861931249499, 6753390.725407666526735 ], [ -9214656.481191648170352, 6752907.914136469364166 ], [ -9220168.636850513517857, 6752548.146138240583241 ], [ -9225115.443211033940315, 6752696.008697273209691 ], [ -9240361.029289739206433, 6752242.507376913912594 ], [ -9249350.083133427426219, 6752821.677943006157875 ], [ -9258249.623338209465146, 6754471.438096220605075 ], [ -9264567.401747213676572, 6754867.543722131289542 ], [ -9267530.445161372423172, 6754353.901102155447006 ], [ -9271893.386404937133193, 6753597.586645054630935 ], [ -9283483.047021014615893, 6753806.875164662487805 ], [ -9296495.503371253609657, 6757447.711079081520438 ], [ -9301687.29442772269249, 6757106.45783550851047 ], [ -9303454.010985052213073, 6756529.30248910933733 ], [ -9303232.582509865984321, 6755745.40969670470804 ], [ -9297371.794783687219024, 6753388.262564701959491 ], [ -9292506.301521494984627, 6752051.110232932493091 ], [ -9267530.445161372423172, 6745187.155692211352289 ], [ -9251616.191570959985256, 6740813.543367610312998 ], [ -9244667.106445465236902, 6738201.114597376435995 ], [ -9243131.240851629525423, 6734438.627156034111977 ], [ -9242184.280776903033257, 6734451.128954914398491 ], [ -9237901.759841937571764, 6738216.072358144447207 ], [ -9240695.527624594047666, 6740034.614100891165435 ], [ -9264237.614656515419483, 6747374.172688928432763 ], [ -9267059.64990408718586, 6750041.650563708506525 ], [ -9266239.893421486020088, 6750767.477563184686005 ], [ -9260016.339895535260439, 6751512.612202237360179 ], [ -9226505.260236132889986, 6749693.398998798802495 ], [ -9213511.648862501606345, 6750091.040029095485806 ], [ -9204758.157226456329226, 6751372.008561772294343 ], [ -9202866.236308813095093, 6752051.110232932493091 ], [ -9200362.566431824117899, 6752949.798112347722054 ], [ -9197177.765384478494525, 6761586.701977117918432 ], [ -9191161.506601255387068, 6767088.356853947974741 ], [ -9194718.495936678722501, 6771990.288099667988718 ], [ -9203782.92968681268394, 6779752.569274850189686 ], [ -9210906.330845957621932, 6784302.4420136353001 ], [ -9227339.150451187044382, 6788896.769041744060814 ], [ -9228959.818439777940512, 6790540.350150066427886 ], [ -9210647.212417552247643, 6804338.29470434691757 ], [ -9207349.341510538011789, 6805490.961630374193192 ], [ -9203255.27034168690443, 6805987.962724986486137 ], [ -9188843.574478041380644, 6806188.114009815268219 ], [ -9178342.211261279881001, 6807324.763492444530129 ], [ -9167530.445161372423172, 6806279.975085353478789 ], [ -9161876.412946980446577, 6805733.601139012724161 ], [ -9152788.422976082190871, 6805316.605603402480483 ], [ -9141537.971939016133547, 6806727.166695777326822 ], [ -9116535.399219704791903, 6812456.961331287398934 ], [ -9106745.433870028704405, 6814225.529341008514166 ], [ -9094293.615573976188898, 6817563.069743088446558 ], [ -9079179.944331552833319, 6822448.244889425113797 ], [ -9067530.445161372423172, 6824949.153541055507958 ], [ -9062737.702238013967872, 6825978.05719321873039 ], [ -9036105.039041809737682, 6829254.27976540569216 ], [ -9019827.690493619069457, 6831883.675035618245602 ], [ -9016539.2420749142766, 6832826.093507999554276 ], [ -9031676.469538103789091, 6833051.230471581220627 ], [ -9035355.951221501454711, 6833494.472508732229471 ], [ -9038465.372362399473786, 6835978.236534709110856 ], [ -9036891.816815339028835, 6840554.247444793581963 ], [ -9037174.491464512422681, 6843094.156018570996821 ], [ -9038974.186730910092592, 6845378.173648970201612 ], [ -9042286.191370382905006, 6847412.485467571765184 ], [ -9047105.794138770550489, 6849198.541489839553833 ], [ -9051506.096177559345961, 6850267.778594765812159 ], [ -9055472.963754279538989, 6850622.436830952763557 ], [ -9058200.774118795990944, 6850459.806305990554392 ], [ -9059684.816026952117682, 6849781.900301453657448 ], [ -9063736.485998425632715, 6845462.165622656233609 ], [ -9067530.445161372423172, 6843118.053698897361755 ], [ -9068895.298345824703574, 6842274.774030760861933 ], [ -9075971.587063444778323, 6840602.141606314107776 ], [ -9090642.401355499401689, 6839470.339430492371321 ], [ -9115861.691305842250586, 6838638.961884750984609 ], [ -9126325.364569380879402, 6840171.014945751987398 ], [ -9127644.512932185083628, 6841463.860255715437233 ], [ -9123988.58746955357492, 6846512.62235364317894 ], [ -9115602.572877435013652, 6848669.161030574701726 ], [ -9097192.363211803138256, 6852051.110232932493091 ], [ -9092541.03274910710752, 6852905.55804389808327 ], [ -9077780.704818148165941, 6856284.704834148287773 ], [ -9077540.431366348639131, 6856870.742950480431318 ], [ -9091113.525770787149668, 6856895.43439241219312 ], [ -9094350.150503810495138, 6857588.792143313214183 ], [ -9097205.164460454136133, 6861721.03580838162452 ], [ -9096413.675442771986127, 6863258.981276165693998 ], [ -9094288.904329823330045, 6865017.221551139838994 ], [ -9084795.747361779212952, 6866292.164288776926696 ], [ -9067530.445161372423172, 6867225.685542008839548 ], [ -9055661.413520395755768, 6867867.434708256274462 ], [ -9032995.617900911718607, 6869712.777036133222282 ], [ -9032336.043719507753849, 6869069.962597922421992 ], [ -9050507.312417151406407, 6863517.675934908911586 ], [ -9052387.09883414581418, 6862225.761693683452904 ], [ -9045447.436196962371469, 6861012.648785215802491 ], [ -9027978.142878094688058, 6864246.564590830355883 ], [ -9016699.424376113340259, 6866903.463757433928549 ], [ -9014805.504226656630635, 6867807.491693125106394 ], [ -9025043.037770856171846, 6868138.242792599834502 ], [ -9025603.675825048238039, 6869234.031161558814347 ], [ -9023629.664524992927909, 6871240.537519223988056 ], [ -9024581.335843874141574, 6872609.062750251963735 ], [ -9035921.300519846379757, 6874333.006840915419161 ], [ -9049871.294456511735916, 6873375.392461649142206 ], [ -9061517.490002419799566, 6871556.861793081276119 ], [ -9067530.445161372423172, 6871248.642829080112278 ], [ -9071184.963004119694233, 6871061.315354712307453 ], [ -9085455.321543181315064, 6871025.909555695950985 ], [ -9095838.903656119480729, 6871441.846645389683545 ], [ -9102335.709342937916517, 6872308.54982147924602 ], [ -9110156.374636711552739, 6874242.58137044403702 ], [ -9119296.188293289393187, 6877237.561361763626337 ], [ -9130867.003932749852538, 6880214.492922601290047 ], [ -9134961.075101600959897, 6880538.850135885179043 ], [ -9138475.663239646703005, 6880203.532988488674164 ], [ -9145862.894071355462074, 6877327.707112967036664 ], [ -9149071.25133946351707, 6876982.469156191684306 ], [ -9167530.445161372423172, 6878623.285891205072403 ], [ -9194379.286357671022415, 6881009.848835157230496 ], [ -9213596.45125725120306, 6883260.856887745670974 ], [ -9222891.735970877110958, 6884963.617196929641068 ], [ -9234453.129122033715248, 6885968.555247601121664 ], [ -9248275.919466570019722, 6886275.709184969775379 ], [ -9259300.230784296989441, 6887063.831329389475286 ], [ -9267521.351831067353487, 6888327.368946687318385 ], [ -9267530.445161372423172, 6888329.844202099367976 ], [ -9274173.62857492826879, 6890138.15591490548104 ], [ -9279257.061015881597996, 6892493.009056334383786 ], [ -9288674.838077479973435, 6895450.325439272448421 ], [ -9310191.090123662725091, 6901310.947008170187473 ], [ -9315882.273060338571668, 6905051.411567117087543 ], [ -9316673.762078018859029, 6906480.210835265927017 ], [ -9315326.346250299364328, 6910148.422945889644325 ], [ -9295157.510031837970018, 6916338.348591985180974 ], [ -9291407.359686145558953, 6918115.181405291892588 ], [ -9284528.943222949281335, 6919420.24619619268924 ], [ -9274526.971886392682791, 6920259.836385575123131 ], [ -9267530.445161372423172, 6920504.48363742325455 ], [ -9267328.190820798277855, 6920511.555856331251562 ], [ -9250970.751122016459703, 6919733.087986066006124 ], [ -9260770.138959998264909, 6921632.920093609951437 ], [ -9261542.783001068979502, 6922646.142107569612563 ], [ -9251715.127698170021176, 6925958.033028487116098 ], [ -9253651.449045000597835, 6926105.998155754059553 ], [ -9267530.445161372423172, 6924800.30528621841222 ], [ -9280670.434261744841933, 6923564.135902620851994 ], [ -9287577.118189858272672, 6923735.498324998654425 ], [ -9297310.54860970005393, 6925290.831689782440662 ], [ -9315646.71085269190371, 6930829.495387048460543 ], [ -9315854.005595421418548, 6934260.54576525837183 ], [ -9310087.442752297967672, 6939006.542522616684437 ], [ -9308071.030254870653152, 6941833.849246518686414 ], [ -9313314.644997021183372, 6944231.511356227099895 ], [ -9311354.767429424449801, 6944904.212931673973799 ], [ -9305663.58449275046587, 6945574.326388356275856 ], [ -9303279.694951392710209, 6946292.713131392374635 ], [ -9305771.943108266219497, 6948930.853140848688781 ], [ -9301823.920508157461882, 6950330.717656334862113 ], [ -9293595.362574251368642, 6952051.110232932493091 ], [ -9288863.287843594327569, 6953040.472683062776923 ], [ -9276157.062363287433982, 6955403.265682867728174 ], [ -9268666.184160215780139, 6956122.999331368133426 ], [ -9267530.445161372423172, 6956099.895747752860188 ], [ -9262145.822252634912729, 6955990.359942666254938 ], [ -9255356.919428342953324, 6955266.482942254282534 ], [ -9248294.764443181455135, 6953947.740958535112441 ], [ -9236186.866970291361213, 6952588.471477608196437 ], [ -9227230.791835675016046, 6952200.839153463952243 ], [ -9220639.761265799403191, 6952943.636724187992513 ], [ -9209375.176496274769306, 6958021.73256594594568 ], [ -9205394.175187095999718, 6959317.719657285138965 ], [ -9209172.592997698113322, 6959879.920177239924669 ], [ -9231249.483098078519106, 6959825.918335000984371 ], [ -9240818.019972568377852, 6960243.835943871177733 ], [ -9246316.041898973286152, 6960727.463210700079799 ], [ -9250363.000626295804977, 6962651.02385441865772 ], [ -9247027.439766058698297, 6963674.725797130726278 ], [ -9225624.257579544559121, 6967219.365230050869286 ], [ -9215565.751313153654337, 6970919.354320164769888 ], [ -9185611.660989169031382, 6976026.674238846637309 ], [ -9167530.445161372423172, 6977451.553216301836073 ], [ -9155290.093621261417866, 6978416.146513138897717 ], [ -9140614.568085053935647, 6979198.594993851147592 ], [ -9128676.275401663035154, 6979354.596382612362504 ], [ -9123460.9281244315207, 6979038.659717622213066 ], [ -9117091.326029743999243, 6976500.479956609196961 ], [ -9115908.803747368976474, 6973812.291229324415326 ], [ -9099461.850409680977464, 6970438.101592134684324 ], [ -9086232.676828406751156, 6970177.625441743060946 ], [ -9078006.844537487253547, 6970690.599828912876546 ], [ -9067530.445161372423172, 6970612.936779725365341 ], [ -9051397.737562043592334, 6970493.342707484960556 ], [ -9045230.71896592900157, 6969545.800023007206619 ], [ -9045673.575916299596429, 6968486.324953122064471 ], [ -9048641.659732611849904, 6966769.4898034427315 ], [ -9046827.830733753740788, 6965295.156988844275475 ], [ -9028788.476872393861413, 6962469.644841176457703 ], [ -9012539.395789124071598, 6960507.669531886465847 ], [ -8997958.095135973766446, 6958053.807352917268872 ], [ -8976243.97083536721766, 6952899.249667559750378 ], [ -8973516.53953573666513, 6952051.110232932493091 ], [ -8971542.149170799180865, 6951437.141210842877626 ], [ -8968272.545728702098131, 6949852.888731856830418 ], [ -8967530.445161372423172, 6949088.02768927346915 ], [ -8962628.475233558565378, 6944035.712686748243868 ], [ -8961907.654878167435527, 6941817.486870318651199 ], [ -8963980.602305432781577, 6935372.277121220715344 ], [ -8965695.495177078992128, 6934149.085321994498372 ], [ -8967530.445161372423172, 6933677.375088868662715 ], [ -8971433.790555281564593, 6932673.94285284448415 ], [ -8969450.356766922399402, 6932076.127890191972256 ], [ -8967530.445161372423172, 6931886.357951305806637 ], [ -8952287.294317996129394, 6930379.678271041251719 ], [ -8938652.953739570453763, 6927003.662065879441798 ], [ -8931491.862627200782299, 6925912.179507485590875 ], [ -8914220.441562758758664, 6924084.387452013790607 ], [ -8911068.619224485009909, 6923392.739500158466399 ], [ -8907167.709065902978182, 6922246.437605974264443 ], [ -8897429.56740191206336, 6917319.840748630464077 ], [ -8881477.294700272381306, 6912856.412762859836221 ], [ -8880327.751126969233155, 6911891.127035407349467 ], [ -8883743.403137803077698, 6909779.092350525781512 ], [ -8881307.68991076759994, 6909107.963616259396076 ], [ -8875150.093802956864238, 6908334.267240982502699 ], [ -8869619.09316748380661, 6908736.077587739564478 ], [ -8867530.445161372423172, 6909411.797279996797442 ], [ -8864728.821736795827746, 6910318.178878396749496 ], [ -8859409.827088201418519, 6910774.238009892404079 ], [ -8853662.109221693128347, 6910105.978919588029385 ], [ -8849299.497136129066348, 6908929.477593824267387 ], [ -8843358.618259351700544, 6906041.149236343801022 ], [ -8834675.795285603031516, 6903650.276120181195438 ], [ -8835406.038129299879074, 6902918.946294546127319 ], [ -8839697.981552569195628, 6902317.617392874322832 ], [ -8863094.020015748217702, 6901651.625985654070973 ], [ -8867530.445161372423172, 6901807.594565254636109 ], [ -8876252.524934731423855, 6902114.231181168928742 ], [ -8888416.957337455824018, 6903284.684862731955945 ], [ -8896868.929347718134522, 6904492.071805545128882 ], [ -8904750.840815478935838, 6906341.695077694952488 ], [ -8907662.389701955020428, 6906145.605605330318213 ], [ -8911789.43957987613976, 6904637.277194214053452 ], [ -8920608.88863405957818, 6902431.06573465000838 ], [ -8926125.755537075921893, 6900386.830970345064998 ], [ -8919746.730954078957438, 6899476.811030331067741 ], [ -8888991.729124108329415, 6899536.934601400047541 ], [ -8882306.473671177402139, 6898961.304218148812652 ], [ -8874490.519621558487415, 6897518.494427463971078 ], [ -8883399.482314644381404, 6895105.179724385030568 ], [ -8904213.758982049301267, 6891037.90405054949224 ], [ -8949192.006909556686878, 6883094.783531180582941 ], [ -8962397.624270066618919, 6881047.080692495219409 ], [ -8959189.267001954838634, 6880449.005432911217213 ], [ -8954181.214467450976372, 6880295.592534544877708 ], [ -8938761.31235508993268, 6880646.214443137869239 ], [ -8924349.616491440683603, 6881719.194532888941467 ], [ -8906809.654510285705328, 6881257.303949207998812 ], [ -8899003.122948966920376, 6880381.068469676189125 ], [ -8901660.264651192352176, 6879525.96553770173341 ], [ -8896911.330545090138912, 6878132.04910749476403 ], [ -8868243.409874843433499, 6874884.19922284130007 ], [ -8867530.445161372423172, 6874909.682304385118186 ], [ -8850119.25361873023212, 6875532.000359512865543 ], [ -8831618.197830388322473, 6878659.121555005200207 ], [ -8817324.283070562407374, 6880205.724985347129405 ], [ -8799723.074915418401361, 6879995.27039600443095 ], [ -8794809.24726396612823, 6879653.183020781725645 ], [ -8796684.322436813265085, 6878896.209846117533743 ], [ -8809682.645054597407579, 6877140.810197054408491 ], [ -8821437.199216021224856, 6875186.119683836586773 ], [ -8822699.812648992985487, 6874632.894377456977963 ], [ -8808052.554577702656388, 6875424.063612509518862 ], [ -8775446.033795647323132, 6874171.999535617418587 ], [ -8767530.445161372423172, 6874016.824087348766625 ], [ -8767530.445161372423172, 6863259.613480621017516 ], [ -8769858.498230339959264, 6862895.35683214571327 ], [ -8780732.049735175445676, 6863343.733498333953321 ], [ -8785000.436937680467963, 6864070.52127599902451 ], [ -8782649.526105394586921, 6865084.013273922726512 ], [ -8785824.904664434492588, 6865228.713210435584188 ], [ -8794517.150126488879323, 6864507.229551789350808 ], [ -8801282.496730020269752, 6864484.953174393624067 ], [ -8803138.726926250383258, 6863729.487757625058293 ], [ -8767530.445161372423172, 6857557.296232040971518 ], [ -8767530.445161372423172, 6852051.110232932493091 ], [ -8748506.754857836291194, 6852051.110232932493091 ], [ -8740432.067251477390528, 6848146.299205996096134 ], [ -8729982.527720397338271, 6845094.366428274661303 ], [ -8728955.476495072245598, 6844285.656010375358164 ], [ -8735767.935540128499269, 6842226.956782783381641 ], [ -8736111.856363289058208, 6840659.15559646114707 ], [ -8732988.301489930599928, 6836113.379838210530579 ], [ -8734444.075933169573545, 6832467.613492616452277 ], [ -8739112.918888669461012, 6826019.678818989545107 ], [ -8734740.884314801543951, 6824006.122184193693101 ], [ -8724583.441921202465892, 6822225.507573120296001 ], [ -8718505.936963992193341, 6819942.132164988666773 ], [ -8714374.175841920077801, 6819160.547716197557747 ], [ -8711288.310921782627702, 6817316.020430093631148 ], [ -8707670.075412377715111, 6816159.273954190313816 ], [ -8703524.180557848885655, 6815683.160431547090411 ], [ -8700593.786694755777717, 6816292.268702882342041 ], [ -8698897.738799722865224, 6817977.800478932447731 ], [ -8694996.828641142696142, 6819553.736260135658085 ], [ -8684278.748193349689245, 6822383.284575118683279 ], [ -8673895.166080411523581, 6826780.145487462170422 ], [ -8672137.872011387720704, 6828234.854267885908484 ], [ -8673786.807464895769954, 6831672.090465247631073 ], [ -8672594.862694216892123, 6833140.81248083524406 ], [ -8667530.445161372423172, 6835828.592310317791998 ], [ -8662837.876053608953953, 6838319.025319543667138 ], [ -8659723.743668561801314, 6841894.452220716513693 ], [ -8656765.082340553402901, 6847437.40749532636255 ], [ -8651596.84750484675169, 6851281.728393486700952 ], [ -8648975.24503712169826, 6852051.110232932493091 ], [ -8640539.557478051632643, 6854526.796341368928552 ], [ -8621232.878939565271139, 6861052.886123108677566 ], [ -8614250.815105006098747, 6862355.251887161284685 ], [ -8606430.14981123059988, 6862995.75724115408957 ], [ -8592753.408035431057215, 6862841.80580195877701 ], [ -8582793.837896250188351, 6860751.066562107764184 ], [ -8569385.637037167325616, 6856872.987652027979493 ], [ -8567530.445161372423172, 6856487.107404274865985 ], [ -8552326.221959602087736, 6853324.626211603172123 ], [ -8544124.604790998622775, 6852051.110232932493091 ], [ -8521236.721794776618481, 6848497.166649072431028 ], [ -8512360.737810757011175, 6846669.078249077312648 ], [ -8494783.085876379162073, 6841860.284767320379615 ], [ -8487353.453847294673324, 6837070.338720149360597 ], [ -8482255.887673880904913, 6830272.732265991158783 ], [ -8477860.296879248693585, 6826158.405923149548471 ], [ -8474171.392707545310259, 6824758.753663877025247 ], [ -8472489.478544970974326, 6822673.25581609737128 ], [ -8472805.1319032125175, 6819893.299585156142712 ], [ -8474190.237684154883027, 6817712.204548270441592 ], [ -8476635.373399501666427, 6816133.606442030519247 ], [ -8480437.347430871799588, 6815237.19999828748405 ], [ -8489921.081910608336329, 6814945.242926036939025 ], [ -8501515.453770838677883, 6815381.981897693127394 ], [ -8504860.437119379639626, 6816091.603761261329055 ], [ -8510966.209541507065296, 6819376.935317113064229 ], [ -8513491.436407446861267, 6819576.997403762303293 ], [ -8524270.763029228895903, 6817155.175297579728067 ], [ -8525594.622636187821627, 6815797.539906438440084 ], [ -8521632.466303616762161, 6811290.401137891225517 ], [ -8522160.125648736953735, 6802761.773264462128282 ], [ -8521071.828249424695969, 6800901.564717368222773 ], [ -8509694.173620229586959, 6791926.491235301829875 ], [ -8490519.409918025135994, 6785063.030870510265231 ], [ -8467530.445161372423172, 6778673.372918841429055 ], [ -8442464.719558691605926, 6771706.490564334206283 ], [ -8439732.197950024157763, 6770179.617638565599918 ], [ -8434629.920532457530499, 6764672.569203844293952 ], [ -8432123.538643131032586, 6763517.817024745978415 ], [ -8428981.138793163001537, 6762826.39143804833293 ], [ -8425207.432226710021496, 6762606.420706399716437 ], [ -8419996.796193627640605, 6763156.272675379179418 ], [ -8402334.341864494606853, 6767348.90395658928901 ], [ -8386966.263437813147902, 6771752.581938978284597 ], [ -8376243.471745868213475, 6774042.772829194553196 ], [ -8370170.678032810799778, 6774226.765941295772791 ], [ -8367530.445161372423172, 6774550.918674064800143 ], [ -8363626.759904469363391, 6775030.190884325653315 ], [ -8356616.428604990243912, 6776442.123454101383686 ], [ -8351928.740672877989709, 6777989.925163378939033 ], [ -8349577.829840592108667, 6779670.644381387159228 ], [ -8346402.451281553134322, 6786230.538132362067699 ], [ -8343702.9083819584921, 6789350.899159371852875 ], [ -8336226.163911343552172, 6793599.082430777139962 ], [ -8333488.931058521382511, 6794803.168684512376785 ], [ -8296321.925936485640705, 6805495.673578311689198 ], [ -8293245.483504657633603, 6806802.472110343165696 ], [ -8277448.681860064156353, 6819051.174181546084583 ], [ -8271875.280027211643755, 6824612.900019132532179 ], [ -8271074.36852122284472, 6827948.686842141672969 ], [ -8273203.850878323428333, 6830912.798902701586485 ], [ -8272139.109699772670865, 6833354.400529738515615 ], [ -8267889.567473880015314, 6835272.460909182205796 ], [ -8267530.445161372423172, 6835380.15747638233006 ], [ -8263390.329307883046567, 6836621.729636341333389 ], [ -8255602.642723178490996, 6837985.273059310391545 ], [ -8251291.854323298670352, 6839904.037706218659878 ], [ -8248714.803771673701704, 6840098.002314580604434 ], [ -8242345.201676988974214, 6840111.692572055384517 ], [ -8233954.475840714760125, 6838803.462623899802566 ], [ -8227876.970883503556252, 6838572.697338069789112 ], [ -8188556.927183604799211, 6840068.339473927393556 ], [ -8188547.504695298150182, 6840864.380141350440681 ], [ -8211623.178556083701551, 6843367.139606765471399 ], [ -8211401.750080900266767, 6844619.666496800258756 ], [ -8209380.62633931543678, 6846337.998574124649167 ], [ -8202134.732832193374634, 6848254.96775793004781 ], [ -8193235.192627408541739, 6848859.226514223963022 ], [ -8191232.913862437009811, 6850075.714782325550914 ], [ -8190983.217922334559262, 6851577.367997042834759 ], [ -8190412.762270130217075, 6852051.110232932493091 ], [ -8188038.690326787531376, 6854022.688823231495917 ], [ -8190724.099493926391006, 6854888.968658417463303 ], [ -8212287.463981640525162, 6858250.289965780451894 ], [ -8224743.993521842174232, 6858106.815553636290133 ], [ -8227914.660836728289723, 6858546.14122286811471 ], [ -8238651.586261132732034, 6861276.397359007038176 ], [ -8242585.475128781981766, 6865228.713210435584188 ], [ -8243009.487102543003857, 6866843.462035708129406 ], [ -8241511.311461926437914, 6869435.753528759814799 ], [ -8240145.050657593645155, 6870155.851763742044568 ], [ -8240814.04732730332762, 6871322.393490632064641 ], [ -8243518.301471053622663, 6872940.403282485902309 ], [ -8243739.729946237057447, 6874372.703164802864194 ], [ -8241468.910264551639557, 6875628.912889432162046 ], [ -8242835.171068884432316, 6877112.222766668535769 ], [ -8247843.22360339295119, 6878825.967566445469856 ], [ -8249812.523659295402467, 6880297.784320569597185 ], [ -8244550.06394053157419, 6884625.491466336883605 ], [ -8244375.747906876727939, 6885948.946285619400442 ], [ -8249331.976755702868104, 6887788.235111609101295 ], [ -8252936.078532652929425, 6888501.217144371941686 ], [ -8250288.359318735077977, 6888955.243760493583977 ], [ -8241388.819113954901695, 6889144.175762971863151 ], [ -8230760.252305065281689, 6888549.019759223796427 ], [ -8218393.236403766088188, 6887168.284266640432179 ], [ -8203246.586452268064022, 6887153.052267753519118 ], [ -8185315.591206424869597, 6888501.217144371941686 ], [ -8167530.445161372423172, 6889137.200741551816463 ], [ -8167092.498823099769652, 6889152.861376943066716 ], [ -8135607.254149433225393, 6888885.74195880163461 ], [ -8128163.488387887366116, 6888499.044240442104638 ], [ -8096857.270992027595639, 6884501.118104375898838 ], [ -8072556.673651495948434, 6882458.629220619797707 ], [ -8067530.445161372423172, 6882545.846135365776718 ], [ -8061593.608507752418518, 6882648.864248708821833 ], [ -8007527.370609350502491, 6881839.555823718197644 ], [ -7983815.678787928074598, 6882253.045206662267447 ], [ -7971538.176525532267988, 6882071.482010995037854 ], [ -7967530.445161372423172, 6881695.565895237959921 ], [ -7947977.244517001323402, 6879861.520005189813673 ], [ -7949527.243843296542764, 6878022.205964105203748 ], [ -7959703.531213509850204, 6874928.281071124598384 ], [ -7967530.445161372423172, 6874552.638758894987404 ], [ -7972979.817236313596368, 6874291.103402805514634 ], [ -7984706.103932821191847, 6873218.642141489312053 ], [ -7973823.129939677193761, 6871590.036720407195389 ], [ -7967530.445161372423172, 6871159.240038154646754 ], [ -7941772.535967662930489, 6869395.855693739838898 ], [ -7934243.967811367474496, 6865874.039733563549817 ], [ -7931959.014397224411368, 6864253.249164083041251 ], [ -7935685.608522148802876, 6862790.483358712866902 ], [ -7933829.37832591496408, 6862053.826280392706394 ], [ -7926399.746296827681363, 6862053.826280392706394 ], [ -7907224.98259462416172, 6863296.897637691348791 ], [ -7886033.806394989602268, 6862475.796584117226303 ], [ -7867530.445161372423172, 6860830.169677204452455 ], [ -7855170.445949499495327, 6859730.91279000043869 ], [ -7851844.307577569968998, 6859157.738824036903679 ], [ -7846416.954313457012177, 6857012.149379388429224 ], [ -7847100.084715624339879, 6856138.703653533011675 ], [ -7867530.445161372423172, 6852100.939255413599312 ], [ -7867782.571038360707462, 6852051.110232932493091 ], [ -7874382.899604927748442, 6850746.651030034758151 ], [ -7888559.033260930329561, 6848603.534999893046916 ], [ -7907210.848862167447805, 6846392.429941149428487 ], [ -7907813.888113734312356, 6845210.169195738621056 ], [ -7881666.483065272681415, 6844992.17673157248646 ], [ -7867530.445161372423172, 6844559.756199716590345 ], [ -7867530.445161372423172, 6829680.959385190159082 ], [ -7877091.864992832764983, 6828368.6804911326617 ], [ -7895607.054513632319868, 6826595.279163812287152 ], [ -7903658.570770897902548, 6825265.615028540603817 ], [ -7912501.576045846566558, 6825448.396842169575393 ], [ -7922136.070338476449251, 6827147.472710529342294 ], [ -7932152.17540748976171, 6827512.365015423856676 ], [ -7950200.951757159084082, 6826156.093951596878469 ], [ -7959995.628350986167789, 6826204.644308793358505 ], [ -7964810.519875225611031, 6825730.606461835093796 ], [ -7965201.553139915689826, 6824682.356599238701165 ], [ -7956660.067490748129785, 6821640.603978621773422 ], [ -7951722.683618536219001, 6820439.634352524764836 ], [ -7949781.651027551852167, 6819542.10550183057785 ], [ -7953428.154001879505813, 6818029.048396388068795 ], [ -7952660.221204957924783, 6817551.417728858999908 ], [ -7949748.672318482771516, 6817010.627599697560072 ], [ -7933334.697689861059189, 6810305.59773620031774 ], [ -7929876.644481650553644, 6809784.704916692338884 ], [ -7926475.126203274354339, 6810038.142802269198 ], [ -7919365.858776586130261, 6811958.161647891625762 ], [ -7915144.584015609696507, 6812737.875989373773336 ], [ -7913081.059076648205519, 6812639.563995881006122 ], [ -7913165.861471400596201, 6811655.962129736319184 ], [ -7920741.542069227434695, 6805790.130937899462879 ], [ -7921730.903341327793896, 6804218.009589773602784 ], [ -7921570.721040131524205, 6802813.72987743653357 ], [ -7917910.084333347156644, 6799827.061492441222072 ], [ -7909604.160891825333238, 6796614.043637373484671 ], [ -7899267.691220416687429, 6793715.739126990549266 ], [ -7883758.275469152256846, 6789802.461848029866815 ], [ -7867530.445161372423172, 6786538.850807450711727 ], [ -7867530.445161372423172, 6755909.023482305929065 ], [ -7876182.594871325418353, 6754023.512871164828539 ], [ -7885086.846320261247456, 6753220.777697490528226 ], [ -7899762.37185647059232, 6753314.374987467192113 ], [ -7904690.333240378648043, 6752646.723146060481668 ], [ -7906356.566706535406411, 6752051.110232932493091 ], [ -7967530.445161372423172, 6752051.110232932493091 ], [ -7967530.445161372423172, 6734228.397184510715306 ], [ -7973771.306253996677697, 6732950.037240226753056 ], [ -8003428.588196348398924, 6731068.682037713006139 ], [ -8027540.735770767554641, 6724926.991654686629772 ], [ -8037151.673842632211745, 6722895.121734768152237 ], [ -8047577.657152947038412, 6721814.869957640767097 ], [ -8058832.819434168748558, 6721686.088545749895275 ], [ -8065315.491388524882495, 6722673.087164498865604 ], [ -8067530.445161372423172, 6724939.02940774243325 ], [ -8068990.261827767826617, 6726432.45120838098228 ], [ -8071180.990358854644001, 6727664.715377224609256 ], [ -8079684.78605479747057, 6730223.552893449552357 ], [ -8097149.368129507638514, 6737635.082804441452026 ], [ -8104659.091309193521738, 6740159.075990331359208 ], [ -8109671.855087852105498, 6740719.00253929477185 ], [ -8119749.206330853514373, 6740320.85808976739645 ], [ -8124917.441166558302939, 6740557.271521870046854 ], [ -8136144.335982860065997, 6742871.776999103836715 ], [ -8140186.583466027863324, 6744363.626520819030702 ], [ -8139687.191585822962224, 6744943.999620586633682 ], [ -8131145.705936658196151, 6745789.275119126774371 ], [ -8134792.208910983987153, 6746983.088314986787736 ], [ -8149816.366514504887164, 6750258.949493088759482 ], [ -8156049.34252876136452, 6751971.312886172905564 ], [ -8156153.177150805480778, 6752051.110232932493091 ], [ -8156803.141593221575022, 6752550.610659397207201 ], [ -8167530.445161372423172, 6754144.115443116053939 ], [ -8171671.828139696270227, 6754759.303924102336168 ], [ -8186451.001047269441187, 6755369.258253927342594 ], [ -8203426.329960819333792, 6752051.110232932493091 ], [ -8205197.041531560942531, 6751704.991278529167175 ], [ -8212306.30895825009793, 6749221.4980140440166 ], [ -8212070.746750607155263, 6748410.694439698942006 ], [ -8203095.82663937844336, 6747455.839372328482568 ], [ -8199209.050213256850839, 6747920.989841939881444 ], [ -8191590.968418054282665, 6750214.505083934403956 ], [ -8187572.277155651710927, 6750927.892119797877967 ], [ -8176029.728981106542051, 6750570.015728459693491 ], [ -8167530.445161372423172, 6749165.840090157464147 ], [ -8166461.192106617614627, 6748989.187665963545442 ], [ -8162984.293921794742346, 6747611.733625664375722 ], [ -8161726.391732973977923, 6746673.599154349416494 ], [ -8135621.387881889939308, 6739307.511437345296144 ], [ -8126368.504365643486381, 6737809.657032469287515 ], [ -8122514.70664859097451, 6736040.357435210607946 ], [ -8119584.312785500660539, 6733090.213867407292128 ], [ -8113940.242290357127786, 6729804.543645898811519 ], [ -8101394.19911125022918, 6724362.622581926174462 ], [ -8088042.533181997947395, 6717606.489934579469264 ], [ -8085314.722817484289408, 6714931.296266090124846 ], [ -8092211.984257293865085, 6713636.122253218665719 ], [ -8095688.882442113012075, 6713542.109150456264615 ], [ -8105973.528427843004465, 6714553.033846915699542 ], [ -8133124.428480867296457, 6717700.21303550992161 ], [ -8136134.913494556210935, 6717641.953517475165427 ], [ -8143291.293362773023546, 6715984.273422428406775 ], [ -8149170.926065562292933, 6712212.505053055472672 ], [ -8151008.311285184696317, 6711851.272668279707432 ], [ -8165448.274613748304546, 6713331.190536069683731 ], [ -8167530.445161372423172, 6713585.793885508552194 ], [ -8192495.527295409701765, 6716638.47059231530875 ], [ -8210614.972307368181646, 6719439.20578892249614 ], [ -8219811.320893781259656, 6721734.067423274740577 ], [ -8230939.279582874849439, 6725382.842434474267066 ], [ -8244003.55961879901588, 6730376.570074657909572 ], [ -8259597.777764818631113, 6731963.359648969955742 ], [ -8267530.445161372423172, 6731170.236310940235853 ], [ -8277726.645265084691346, 6730150.800620873458683 ], [ -8303921.16275507491082, 6729503.374717568047345 ], [ -8358915.5157515918836, 6730068.008535518310964 ], [ -8366147.275526258163154, 6729641.419241207651794 ], [ -8367530.445161372423172, 6729331.945881552062929 ], [ -8368941.043308911845088, 6729016.335607322864234 ], [ -8367530.445161372423172, 6728187.165411081165075 ], [ -8364262.777865105308592, 6726266.38284233585 ], [ -8365374.631485185585916, 6725508.739766650833189 ], [ -8367530.445161372423172, 6725209.98072359059006 ], [ -8369063.535656886175275, 6724997.520502922125161 ], [ -8369892.714627795852721, 6724183.686432803049684 ], [ -8367530.445161372423172, 6723024.351731187663972 ], [ -8363923.568286097608507, 6721254.199093906208873 ], [ -8354241.961551940068603, 6719262.12155107781291 ], [ -8326864.92177957855165, 6716564.953049642965198 ], [ -8308731.343035158701241, 6714245.774391606450081 ], [ -8297900.192727698013186, 6712243.027215234935284 ], [ -8294371.470857194624841, 6710555.622565827332437 ], [ -8293839.100267920643091, 6708707.961698417551816 ], [ -8299002.623859469778836, 6705017.720879387110472 ], [ -8301956.573943325318396, 6703659.090349738486111 ], [ -8365548.94751884136349, 6685077.837821969762444 ], [ -8367530.445161372423172, 6684457.972710991278291 ], [ -8389788.298685386776924, 6677495.124737478792667 ], [ -8402131.758365921676159, 6672814.151433212682605 ], [ -8413005.309870760887861, 6669713.703043882735074 ], [ -8422427.798176512122154, 6668196.387983158230782 ], [ -8438003.171345917508006, 6667342.513823138549924 ], [ -8459736.140623135492206, 6667148.021563746966422 ], [ -8467530.445161372423172, 6667350.226641933433712 ], [ -8487895.246924871578813, 6667878.543993742205203 ], [ -8502467.125089719891548, 6670332.763092948123813 ], [ -8528892.493543198332191, 6676850.490433457307518 ], [ -8547402.971819847822189, 6680664.382644170895219 ], [ -8555675.916552295908332, 6681939.435013638809323 ], [ -8562573.177992109209299, 6685513.741740816272795 ], [ -8567530.445161372423172, 6686058.72679706569761 ], [ -8568801.442762210965157, 6686198.455941236577928 ], [ -8582082.440029168501496, 6686802.486129666678607 ], [ -8595745.048072507604957, 6688708.758815554901958 ], [ -8627838.043241895735264, 6695151.278314962983131 ], [ -8644464.023857396095991, 6697709.502687949687243 ], [ -8659587.117588127031922, 6699115.242108601145446 ], [ -8667530.445161372423172, 6699262.133680063299835 ], [ -8673197.901945782825351, 6699366.938829489052296 ], [ -8678361.425537336617708, 6698986.807358807884157 ], [ -8669075.563312018290162, 6695756.524906587786973 ], [ -8673122.522039338946342, 6695560.815050315111876 ], [ -8684132.699624611064792, 6696299.72959285415709 ], [ -8695015.673617754131556, 6696292.007825260981917 ], [ -8714279.950958861038089, 6698606.569002708420157 ], [ -8733289.821115717291832, 6698298.18917138967663 ], [ -8747008.964088890701532, 6698763.301813622936606 ], [ -8763437.072449965402484, 6700052.44618084281683 ], [ -8767530.445161372423172, 6700196.389867940917611 ], [ -8781170.195441393181682, 6700676.032471930608153 ], [ -8809725.046251969411969, 6700614.456529314629734 ], [ -8819957.868552019819617, 6700342.462486514821649 ], [ -8821474.889169245958328, 6699739.261268834583461 ], [ -8807765.168684376403689, 6696925.04697538819164 ], [ -8784218.370408304035664, 6693517.056933005340397 ], [ -8787356.059014119207859, 6696456.729346067644656 ], [ -8786517.457554906606674, 6697213.162126801908016 ], [ -8778654.391063757240772, 6698231.364280450157821 ], [ -8767530.445161372423172, 6697690.656037913635373 ], [ -8741350.759861286729574, 6696418.124532188288867 ], [ -8699072.054833376780152, 6692611.463761543855071 ], [ -8688353.974385587498546, 6692237.183017555624247 ], [ -8676439.237922962754965, 6690896.676204002462327 ], [ -8667530.445161372423172, 6689331.401720453053713 ], [ -8663309.000468898564577, 6688589.694079735316336 ], [ -8645208.400433549657464, 6683865.406806759536266 ], [ -8610604.312130676582456, 6673112.567472700960934 ], [ -8599490.487174043431878, 6670387.835836889222264 ], [ -8584772.560440456494689, 6667844.391236552968621 ], [ -8567530.445161372423172, 6666995.93911268375814 ], [ -8509877.912142191082239, 6664158.966195217333734 ], [ -8483994.336766293272376, 6664182.671706791035831 ], [ -8467530.445161372423172, 6663843.960312215611339 ], [ -8432123.538643131032586, 6663115.534556496888399 ], [ -8404727.65389415808022, 6661184.763917503878474 ], [ -8396963.523530218750238, 6659740.264466777443886 ], [ -8394565.500256402418017, 6654889.162841360084713 ], [ -8397057.748413275927305, 6652445.556420844979584 ], [ -8397845.469463026151061, 6652051.110232932493091 ], [ -8411954.702424667775631, 6644986.003672867082059 ], [ -8421372.479486268013716, 6639474.911531313322484 ], [ -8467530.445161372423172, 6620844.438280777074397 ], [ -8479697.682098872959614, 6615933.446667918935418 ], [ -8487278.07394084520638, 6610465.355303855612874 ], [ -8490557.099871249869466, 6607187.793636116199195 ], [ -8500983.083181563764811, 6603785.398399468511343 ], [ -8527356.627949362620711, 6598494.558669899590313 ], [ -8553800.841379454359412, 6593986.373656163923442 ], [ -8567530.445161372423172, 6593149.263747897930443 ], [ -8569691.867907101288438, 6593017.479289647191763 ], [ -8583844.445342343300581, 6594091.232736767269671 ], [ -8593031.371440449729562, 6595401.386524425819516 ], [ -8606637.444553956389427, 6599875.300410053692758 ], [ -8607485.468501472845674, 6599405.103987258858979 ], [ -8597667.2356868814677, 6592387.795303520746529 ], [ -8599971.034077638760209, 6591674.957384613342583 ], [ -8607980.149137524887919, 6592559.04984868876636 ], [ -8626212.664009155705571, 6595715.662295770831406 ], [ -8632120.564176859334111, 6595133.927318621426821 ], [ -8635611.596094140782952, 6594276.098972467705607 ], [ -8640473.600059909746051, 6594292.653106775134802 ], [ -8646697.15358585678041, 6595186.319791842252016 ], [ -8657975.872087841853499, 6597800.981067750602961 ], [ -8660976.934613224118948, 6599072.307048908434808 ], [ -8663704.744977740570903, 6602940.500783709809184 ], [ -8665560.975173972547054, 6603631.814562818035483 ], [ -8667530.445161372423172, 6603434.060034623369575 ], [ -8687783.913843089714646, 6601400.408763430081308 ], [ -8691486.951747251674533, 6600661.396894248202443 ], [ -8682375.40555558912456, 6599110.816077088005841 ], [ -8679284.829391300678253, 6598007.43484613019973 ], [ -8670314.620524223893881, 6592257.961020639166236 ], [ -8669843.496108938008547, 6591022.624466304667294 ], [ -8676227.231936082243919, 6590262.153756534680724 ], [ -8697456.098088942468166, 6592437.51626487635076 ], [ -8699990.747443189844489, 6592255.198473947122693 ], [ -8689517.651691343635321, 6586515.356758184731007 ], [ -8685498.960428943857551, 6583779.347702831029892 ], [ -8685060.8147227242589, 6582354.003822513855994 ], [ -8698695.15530114993453, 6575814.123896090313792 ], [ -8707434.513204732909799, 6573082.31869700178504 ], [ -8719353.960911510512233, 6572081.188884404487908 ], [ -8726821.282893817871809, 6572755.201238212175667 ], [ -8735240.276195004582405, 6574429.240328545682132 ], [ -8741308.358663909137249, 6574191.793361675925553 ], [ -8745034.952788835391402, 6572044.823476313613355 ], [ -8751965.192937714979053, 6570505.546681516803801 ], [ -8762103.790354704484344, 6569586.889566713012755 ], [ -8767530.445161372423172, 6569754.168568127788603 ], [ -8775007.888089429587126, 6569984.66400789655745 ], [ -8790677.48614189773798, 6571703.508729687891901 ], [ -8832240.082058567553759, 6577866.943023297004402 ], [ -8845346.763291869312525, 6578817.166499247774482 ], [ -8867530.445161372423172, 6579591.563678499311209 ], [ -8869600.248190872371197, 6579663.817222211509943 ], [ -8872492.952100735157728, 6580532.288141799159348 ], [ -8872280.946113858371973, 6581358.572603651322424 ], [ -8868964.230230234563351, 6582142.734553118236363 ], [ -8869878.211595892906189, 6582818.143053971230984 ], [ -8875022.890210829675198, 6583384.934256879612803 ], [ -8880365.441080193966627, 6582851.489231439307332 ], [ -8885891.730471516028047, 6581222.278674838133156 ], [ -8895573.337205676361918, 6580740.985700100660324 ], [ -8909391.416306059807539, 6581405.85556576307863 ], [ -8929814.659708775579929, 6583790.456541826017201 ], [ -8967530.445161372423172, 6589500.527584419585764 ], [ -8970350.20440012216568, 6589927.431740943342447 ], [ -9014683.011878682300448, 6595084.290745698846877 ], [ -9040411.116197537630796, 6601754.681456245481968 ], [ -9030800.178125670179725, 6595748.740327077917755 ], [ -9031586.955899197608232, 6593710.395595886744559 ], [ -9036500.783550649881363, 6591918.13178304489702 ], [ -9037306.406300790607929, 6590140.444784048944712 ], [ -9027238.477546093985438, 6585822.083373168483377 ], [ -9013321.462318500503898, 6584270.840474638156593 ], [ -8999296.08847538754344, 6584434.638042063452303 ], [ -8998909.766454853117466, 6585142.384850203059614 ], [ -9004761.131692726165056, 6586218.672416586428881 ], [ -9009915.232795970514417, 6587795.737628457136452 ], [ -9012383.924732077866793, 6590129.379871594719589 ], [ -9009745.628006467595696, 6590541.496052228845656 ], [ -8997388.034593472257257, 6589318.666375345550478 ], [ -8989232.870964847505093, 6587892.694485863670707 ], [ -8967530.445161372423172, 6585069.139362146146595 ], [ -8927802.958455501124263, 6579900.466069282963872 ], [ -8909466.796212503686547, 6578399.248203365132213 ], [ -8895695.82955365255475, 6576852.014089320786297 ], [ -8891875.01054566912353, 6575931.338207673281431 ], [ -8896520.29728040471673, 6573934.752991053275764 ], [ -8921221.35037393309176, 6568928.389139247126877 ], [ -8921612.383638622239232, 6568104.191407224163413 ], [ -8904675.460909033194184, 6568558.392277128063142 ], [ -8884129.725158339366317, 6572973.286818387918174 ], [ -8872573.04325133562088, 6575012.933544200845063 ], [ -8867530.445161372423172, 6575582.53053901065141 ], [ -8861478.063271310180426, 6576266.189731060527265 ], [ -8846444.483179485425353, 6574102.392607501707971 ], [ -8827462.880487551912665, 6568513.53851392865181 ], [ -8812099.513305025175214, 6565331.412303836084902 ], [ -8790196.939238302409649, 6563549.662625340744853 ], [ -8777363.510165868327022, 6561642.134478717111051 ], [ -8767530.445161372423172, 6559240.386523865163326 ], [ -8755800.145678156986833, 6556375.234836092218757 ], [ -8752393.916155625134706, 6553625.229452676139772 ], [ -8752116.324099777266383, 6552051.110232932493091 ], [ -8767530.445161372423172, 6552051.110232932493091 ], [ -8767530.445161372423172, 6532800.898870266973972 ], [ -8767823.240756295621395, 6532751.93585067987442 ], [ -8780995.879407737404108, 6532428.325088408775628 ], [ -8791337.060323299840093, 6531322.436057542450726 ], [ -8813969.87723371386528, 6525284.916479664854705 ], [ -8823571.392817275598645, 6524410.423583939671516 ], [ -8864158.761194299906492, 6526216.458967493847013 ], [ -8867530.445161372423172, 6526575.100345985963941 ], [ -8880040.365233641117811, 6527905.763309467583895 ], [ -8887356.927403060719371, 6527805.255423553287983 ], [ -8891413.308618687093258, 6526472.258405144326389 ], [ -8895662.850844580680132, 6525868.626392247155309 ], [ -8911596.278569607064128, 6525313.675242542289197 ], [ -8914187.462853688746691, 6524223.386285219341516 ], [ -8913183.967849126085639, 6522544.909345173276961 ], [ -8910050.990487463772297, 6520267.899656375870109 ], [ -8906183.059037951752543, 6518958.000477883964777 ], [ -8900199.778963800519705, 6517300.473676718771458 ], [ -8891125.922725360840559, 6516213.860434943810105 ], [ -8872478.818368278443813, 6514999.298162350431085 ], [ -8870547.208265598863363, 6511892.585977335460484 ], [ -8871376.387236503884196, 6510889.631675261072814 ], [ -8877496.293391089886427, 6508812.353905754163861 ], [ -8884567.870864558964968, 6509024.254500771872699 ], [ -8896732.303267281502485, 6511475.240340237505734 ], [ -8902743.850806351751089, 6511570.890721742995083 ], [ -8908006.310525115579367, 6510242.918527805246413 ], [ -8915332.295182837173343, 6509804.875938766635954 ], [ -8924726.516023671254516, 6510257.421402925625443 ], [ -8929941.863300904631615, 6509180.986655153334141 ], [ -8930983.048258690163493, 6506572.79542825743556 ], [ -8934144.2930852714926, 6504618.51258771494031 ], [ -8944994.288369342684746, 6501525.692777953110635 ], [ -8950836.231118910014629, 6499241.978379643522203 ], [ -8950643.070108640938997, 6497446.224677563644946 ], [ -8944419.516582692041993, 6496145.743859756737947 ], [ -8937277.270446933805943, 6493199.405049513094127 ], [ -8929230.465433821082115, 6488590.386917803436518 ], [ -8927680.466107524931431, 6486551.906722568906844 ], [ -8932622.561223890632391, 6487089.651582883670926 ], [ -8939270.126723596826196, 6488919.150627566501498 ], [ -8947632.585094952955842, 6492039.453682269901037 ], [ -8960277.564401272684336, 6494826.774083509109914 ], [ -8967530.445161372423172, 6495772.175694948062301 ], [ -8988125.728588921949267, 6498456.73853066470474 ], [ -8993039.556240368634462, 6498342.864966684021056 ], [ -8990519.0406185798347, 6497422.85350507684052 ], [ -8972046.252295155078173, 6493612.239302207715809 ], [ -8967530.445161372423172, 6492043.709661561995745 ], [ -8964969.963577535003424, 6491154.346777010709047 ], [ -8964107.805897559970617, 6489362.300873859785497 ], [ -8967530.445161372423172, 6488492.156237250193954 ], [ -8979579.531695604324341, 6485428.892125645652413 ], [ -8980003.543669363483787, 6484108.029318833723664 ], [ -8975900.050012208521366, 6482951.126633889973164 ], [ -8974792.907636282965541, 6481987.958078320138156 ], [ -8980305.063295148313046, 6480048.311950775794685 ], [ -8989383.630777737125754, 6478422.51017078012228 ], [ -9006970.705200424417853, 6478189.292517954483628 ], [ -9008572.528212400153279, 6477267.943128527142107 ], [ -9001868.427782863378525, 6475273.070602297782898 ], [ -8999607.030589479953051, 6474030.734043032862246 ], [ -9005359.45970013923943, 6472322.646503968164325 ], [ -9009119.032534135505557, 6472082.737583741545677 ], [ -9029358.537414891645312, 6472876.39240066986531 ], [ -9024044.254010444507003, 6468602.073600542731583 ], [ -9020911.276648784056306, 6467099.890703312121332 ], [ -9014706.56809944845736, 6464981.135461552068591 ], [ -9003559.764433743432164, 6463011.793195906095207 ], [ -9003328.91347024962306, 6462249.682772190310061 ], [ -9007220.401140524074435, 6460557.651024522259831 ], [ -9013806.720466248691082, 6458497.168239768594503 ], [ -9041697.285851271823049, 6452176.553234067745507 ], [ -9042027.737096088007092, 6452051.110232932493091 ], [ -9067530.445161372423172, 6452051.110232932493091 ], [ -9067530.445161372423172, 6434216.043075645342469 ], [ -9075571.131310446187854, 6434642.201152330264449 ], [ -9077761.859841534867883, 6433765.990263385698199 ], [ -9075038.760721173137426, 6431443.642661067657173 ], [ -9074529.946352664381266, 6428039.820678834803402 ], [ -9076249.550468465313315, 6423539.805392338894308 ], [ -9084574.318886594846845, 6416470.261889975517988 ], [ -9099494.829118752852082, 6406803.915584370493889 ], [ -9110929.018677782267332, 6397983.464901725761592 ], [ -9118858.042587071657181, 6390017.504509208723903 ], [ -9124601.049209427088499, 6386056.94074758887291 ], [ -9135201.348553394898772, 6385784.585048620589077 ], [ -9143205.75236913561821, 6383282.185527438297868 ], [ -9137759.554128410294652, 6381967.833991608582437 ], [ -9134419.282024022191763, 6380429.232947193086147 ], [ -9132115.483633264899254, 6378081.913798740133643 ], [ -9134395.725803256034851, 6370731.038133106194437 ], [ -9141264.719778148457408, 6358327.102730912156403 ], [ -9143963.028092300519347, 6352051.110232932493091 ], [ -9145528.395736502483487, 6348410.223259394988418 ], [ -9144647.393079912289977, 6317531.571481560356915 ], [ -9145768.669188296422362, 6303730.308384824544191 ], [ -9148783.865446139127016, 6296043.110607034526765 ], [ -9153678.848120978102088, 6291855.274987599812448 ], [ -9162078.996445553377271, 6290588.048448703251779 ], [ -9151393.894706830382347, 6289362.180149249732494 ], [ -9144600.280638385564089, 6287391.007863038219512 ], [ -9141472.0145208761096, 6284393.789347208105028 ], [ -9138541.620657788589597, 6279599.869921126402915 ], [ -9134683.111696580424905, 6277389.441452196799219 ], [ -9129891.776393108069897, 6277763.411949082277715 ], [ -9125595.121725685894489, 6277278.864721235819161 ], [ -9121783.725206008180976, 6275941.770578501746058 ], [ -9110161.085880862548947, 6269075.050640879198909 ], [ -9097407.747959028929472, 6267102.886712054722011 ], [ -9096804.708707461133599, 6263281.187701315619051 ], [ -9099412.234396105632186, 6252051.110232932493091 ], [ -9101803.338753663003445, 6241753.114977394230664 ], [ -9101765.648800438269973, 6238928.610275208950043 ], [ -9095970.818492401391268, 6244383.034465149044991 ], [ -9093171.899670442566276, 6252051.110232932493091 ], [ -9089869.75731442682445, 6261097.845559191890061 ], [ -9081596.812581976875663, 6268487.493259420618415 ], [ -9075090.584406856447458, 6270044.198039495386183 ], [ -9067530.445161372423172, 6270282.416336276568472 ], [ -9048486.188675565645099, 6270882.496598847210407 ], [ -9020133.92136356048286, 6269006.509875115938485 ], [ -9009411.129671612754464, 6268774.761950966902077 ], [ -9000059.310028156265616, 6269802.764513408765197 ], [ -8990471.928177053108811, 6267746.307969854213297 ], [ -8988139.862321378663182, 6265668.434892173856497 ], [ -8985430.896933475509286, 6256938.350065138190985 ], [ -8982956.15574424341321, 6252051.110232932493091 ], [ -8982891.536335077136755, 6251923.496665993705392 ], [ -8967530.445161372423172, 6235614.860160704702139 ], [ -8966001.726047016680241, 6233991.842363805510104 ], [ -8957954.921033903956413, 6223888.560929901897907 ], [ -8948122.55448685400188, 6208046.07003390416503 ], [ -8944438.361559301614761, 6203499.549197075888515 ], [ -8923982.139447517693043, 6182175.252749882638454 ], [ -8920100.074265547096729, 6176368.677844389341772 ], [ -8918498.251253569498658, 6171883.713834717869759 ], [ -8919171.959167430177331, 6168734.145227920264006 ], [ -8922893.842048201709986, 6163871.45581497810781 ], [ -8929659.188651734963059, 6157282.617347959429026 ], [ -8935991.100793197751045, 6152247.942801634781063 ], [ -8936325.87717623822391, 6152051.110232932493091 ], [ -8941889.578472597524524, 6148779.918855247087777 ], [ -8947943.527209045365453, 6146188.757997428067029 ], [ -8954157.658246686682105, 6144480.490767384879291 ], [ -8953747.780005386099219, 6144034.375702314078808 ], [ -8946718.603729296475649, 6144847.621299842372537 ], [ -8939548.090128617361188, 6146586.508959407918155 ], [ -8925974.995724182575941, 6151077.611250009387732 ], [ -8920950.319122491404414, 6152051.110232932493091 ], [ -8920764.359691105782986, 6152087.138684446923435 ], [ -8906008.74300429597497, 6152726.87539896927774 ], [ -8905804.163096582517028, 6152051.110232932493091 ], [ -8905518.773612398654222, 6151108.416132031008601 ], [ -8912642.17477154545486, 6147769.120793252252042 ], [ -8911059.196736179292202, 6147450.3820017920807 ], [ -8900765.128262145444751, 6150143.024837392382324 ], [ -8889686.730539562180638, 6152051.110232932493091 ], [ -8878476.232174890115857, 6153981.947953512892127 ], [ -8867530.445161372423172, 6155532.732335071079433 ], [ -8790988.4282559864223, 6166377.102338184602559 ], [ -8770357.890110544860363, 6167472.561113913543522 ], [ -8767530.445161372423172, 6167255.341383763588965 ], [ -8767530.445161372423172, 6152051.110232932493091 ], [ -8684919.654823197051883, 6152051.110232932493091 ], [ -8667530.445161372423172, 6148916.120039608329535 ], [ -8663582.252629762515426, 6148204.325477999635041 ], [ -8620309.475085599347949, 6143574.455231842584908 ], [ -8607692.763244200497866, 6141352.669253903441131 ], [ -8582308.579748505726457, 6139063.690969846211374 ], [ -8570535.180610466748476, 6136452.673831474967301 ], [ -8567530.445161372423172, 6135115.179843339137733 ], [ -8556392.025663536041975, 6130157.149637992493808 ], [ -8533928.813542623072863, 6121923.457761832512915 ], [ -8516973.045836422592402, 6116745.099278038367629 ], [ -8498038.555586015805602, 6111883.342298235744238 ], [ -8479033.396673314273357, 6102928.377990750595927 ], [ -8467530.445161372423172, 6095249.577520480379462 ], [ -8448424.443412080407143, 6082495.357434867881238 ], [ -8440853.474058408290148, 6079973.684998464770615 ], [ -8421984.941226141527295, 6076616.13067028298974 ], [ -8386528.117731599137187, 6072282.301693477667868 ], [ -8367530.445161372423172, 6068574.473006689921021 ], [ -8367530.445161372423172, 6052051.110232932493091 ], [ -8275685.948951842263341, 6052051.110232932493091 ], [ -8267530.445161372423172, 6049820.647777603939176 ], [ -8266622.242796756327152, 6049572.261984627693892 ], [ -8255301.123097395524383, 6045140.165376438759267 ], [ -8247499.302780234254897, 6040334.309103610925376 ], [ -8240630.308805340901017, 6037186.609066626988351 ], [ -8228611.924971354193985, 6033689.133485626429319 ], [ -8222369.526468793861568, 6031177.644512819126248 ], [ -8221790.043437989428639, 6027404.573974484577775 ], [ -8236262.985475624911487, 6012562.275138019584119 ], [ -8236578.638833864592016, 6011371.52530949190259 ], [ -8221940.803250882774591, 6022042.409464058466256 ], [ -8213766.794645641930401, 6025113.328934573568404 ], [ -8207213.454028991982341, 6026538.407145664095879 ], [ -8193607.380915487185121, 6026370.155016417615116 ], [ -8172943.864060973748565, 6024601.134535105898976 ], [ -8167530.445161372423172, 6024593.643130533397198 ], [ -8154824.419049012474716, 6024576.059791078791022 ], [ -8139244.334635452367365, 6026309.295488788746297 ], [ -8125972.759856800548732, 6027086.054738183505833 ], [ -8115014.405957212671638, 6026917.833998546004295 ], [ -8107066.537071310915053, 6027429.624582421034575 ], [ -8102124.44195494428277, 6028628.225001418031752 ], [ -8096221.253031391650438, 6028663.996586588211358 ], [ -8072782.813370833173394, 6024987.974916431121528 ], [ -8067530.445161372423172, 6024878.764466156251729 ], [ -8063308.501379399560392, 6024790.979230415076017 ], [ -8029043.622655534185469, 6021325.281062527559698 ], [ -8007037.401217452250421, 6022558.633887159638107 ], [ -8003249.560918539762497, 6021884.656183851882815 ], [ -7995603.211658421903849, 6017363.593778604641557 ], [ -7989129.962192371487617, 6017011.6655303388834 ], [ -7978209.298246005550027, 6017719.070634264498949 ], [ -7967590.15392542257905, 6016483.694686628878117 ], [ -7967530.445161372423172, 6016463.676684171892703 ], [ -7949819.340980773791671, 6010525.839372558519244 ], [ -7941617.064910620450974, 6005385.386019709520042 ], [ -7933739.864687009714544, 5994864.462936902418733 ], [ -7933042.600552384741604, 5991718.746969573199749 ], [ -7947633.323693840764463, 5967143.612706298939884 ], [ -7952212.653010435402393, 5957581.305871265940368 ], [ -7952602.496278046630323, 5952051.110232932493091 ], [ -7952801.558529544621706, 5949227.274895877577364 ], [ -7949904.143375527113676, 5944402.000964470207691 ], [ -7937306.276510737836361, 5936296.691857549361885 ], [ -7935021.323096594773233, 5934168.411492512561381 ], [ -7927568.134846742264926, 5922120.669545951299369 ], [ -7925523.454884393140674, 5916953.480578425340354 ], [ -7926347.922611147165298, 5911016.165238254703581 ], [ -7930267.677746339701116, 5901211.90675606392324 ], [ -7929278.316474236547947, 5893714.102077944204211 ], [ -7925980.445567224174738, 5882350.772943524643779 ], [ -7927233.636511887423694, 5874629.409054354764521 ], [ -7933028.466819927096367, 5870571.973455256782472 ], [ -7936952.933199270628393, 5866588.704689001664519 ], [ -7940010.530654488131404, 5859351.733683241531253 ], [ -7940005.819410334341228, 5856613.535992053337395 ], [ -7937464.811931728385389, 5852051.110232932493091 ], [ -7937004.756884952075779, 5851225.072917537763715 ], [ -7931431.355052098631859, 5848165.901357057504356 ], [ -7922291.541395520791411, 5844728.615888526663184 ], [ -7913806.590676193125546, 5839617.432491248473525 ], [ -7898297.174924925900996, 5827135.647185948677361 ], [ -7887013.745178788900375, 5820276.335907294414937 ], [ -7873223.933543319813907, 5810015.483929878100753 ], [ -7870547.946864487603307, 5804887.139028062112629 ], [ -7874392.322093234397471, 5801490.943317039869726 ], [ -7879188.368640861473978, 5799117.414411854930222 ], [ -7890297.482353342697024, 5795946.372990189120173 ], [ -7895267.844934626482427, 5793630.673717873170972 ], [ -7893981.67528089042753, 5793076.527295927517116 ], [ -7877911.621475429274142, 5794800.253149718046188 ], [ -7868409.04201908223331, 5794619.455314137972891 ], [ -7867530.445161372423172, 5794341.39487038180232 ], [ -7860371.659494275227189, 5792075.765188368037343 ], [ -7853799.473901013843715, 5787164.085092418827116 ], [ -7842892.943687106482685, 5782975.125499478541315 ], [ -7827661.491340858861804, 5779511.465502109378576 ], [ -7812349.947844012640417, 5773715.751634784042835 ], [ -7786975.186836623586714, 5759909.965337961912155 ], [ -7782386.4350317241624, 5756727.278968779370189 ], [ -7778042.097357266582549, 5752051.110232932493091 ], [ -7775639.933404805138707, 5749465.463164352811873 ], [ -7767530.445161372423172, 5739110.76287361048162 ], [ -7766745.104444175958633, 5738107.990872643887997 ], [ -7762090.395221132785082, 5730668.218870108947158 ], [ -7761675.805735680274665, 5727166.114545622840524 ], [ -7766712.125735104084015, 5723641.088136457838118 ], [ -7767530.445161372423172, 5723333.455792884342372 ], [ -7783809.230765890330076, 5717213.741650342941284 ], [ -7801033.5393888046965, 5705950.095289709977806 ], [ -7795606.186124690808356, 5706501.863344739191234 ], [ -7784247.376472108066082, 5711263.411702794022858 ], [ -7767530.445161372423172, 5719429.075960366986692 ], [ -7765053.767793291248381, 5720638.850379257462919 ], [ -7754406.356007790192962, 5722452.255915715359151 ], [ -7744536.299507517367601, 5721365.103544819168746 ], [ -7728894.96891996730119, 5718671.36803375929594 ], [ -7715081.601063738577068, 5714831.59811651520431 ], [ -7703100.907182975672185, 5709850.148698278702796 ], [ -7685278.270552645437419, 5696478.656026217155159 ], [ -7667530.445161372423172, 5686389.626261383295059 ], [ -7666428.58269699010998, 5685763.255257904529572 ], [ -7655983.754410065710545, 5676586.994890961796045 ], [ -7659149.710480796173215, 5682429.334284895099699 ], [ -7666089.37311798427254, 5689145.738612817600369 ], [ -7667530.445161372423172, 5690013.691354027949274 ], [ -7683798.939888644963503, 5699812.149841014295816 ], [ -7691351.064265700057149, 5705350.941345409490168 ], [ -7692985.865986750461161, 5708006.990815627388656 ], [ -7693570.060261707752943, 5710893.416511326096952 ], [ -7692199.088213221170008, 5716160.439489111304283 ], [ -7688877.661085442639887, 5723794.078565395437181 ], [ -7684453.802825892344117, 5729168.281744052655995 ], [ -7678932.224678722210228, 5732288.877635300159454 ], [ -7675238.609262866899371, 5735606.27114371675998 ], [ -7673363.534090023487806, 5739116.016322656534612 ], [ -7670423.717738629318774, 5741693.42953457403928 ], [ -7667530.445161372423172, 5742571.822701063007116 ], [ -7655093.329265169799328, 5746347.712224896997213 ], [ -7651069.926758614368737, 5745918.813584595918655 ], [ -7647913.393176186829805, 5740260.454621192067862 ], [ -7644233.911492790095508, 5739084.763866723515093 ], [ -7637152.911531019955873, 5738197.864813695661724 ], [ -7631183.76518932543695, 5736235.769864367321134 ], [ -7626326.472467710264027, 5733196.762492445297539 ], [ -7622901.397968570701778, 5730116.093337644822896 ], [ -7620903.830447751097381, 5726989.746674423106015 ], [ -7616329.212375309318304, 5716761.801315088756382 ], [ -7613073.74266567081213, 5712022.968394795432687 ], [ -7612527.238343937322497, 5717771.714339173398912 ], [ -7608715.841824260540307, 5726793.772544671781361 ], [ -7605766.602984560653567, 5730488.10185769200325 ], [ -7596494.874491701833904, 5735895.61930223274976 ], [ -7596984.843883600085974, 5738229.124800738878548 ], [ -7600833.930356499738991, 5741361.591336861252785 ], [ -7616325.714857462793589, 5752051.110232932493091 ], [ -7620267.812487112358212, 5754771.205332349985838 ], [ -7620644.712019341997802, 5758017.788650154136121 ], [ -7615457.632207027636468, 5759948.808724506758153 ], [ -7611910.065359911881387, 5763629.270896309055388 ], [ -7609992.588989689946175, 5769053.830192397348583 ], [ -7605841.982891004532576, 5772984.338571397587657 ], [ -7593663.41675582062453, 5778506.877587618306279 ], [ -7583176.18727151863277, 5786963.621203341521323 ], [ -7577777.101472326554358, 5792768.630646057426929 ], [ -7573367.376945234835148, 5795827.163098865188658 ], [ -7569164.94716087076813, 5796557.741071378812194 ], [ -7575435.613128344528377, 5798898.416029145941138 ], [ -7576688.804073011502624, 5800438.79966152831912 ], [ -7576980.901210491545498, 5807390.925099681131542 ], [ -7579680.44411008618772, 5814662.048828057944775 ], [ -7583878.162650300189853, 5818045.466817013919353 ], [ -7595764.631648004055023, 5825286.72904571518302 ], [ -7597729.220459753647447, 5827444.33898988738656 ], [ -7599816.301619477570057, 5835605.087980219163001 ], [ -7598643.201825412921607, 5839678.189379052259028 ], [ -7595562.048149432055652, 5843101.61001855880022 ], [ -7597314.63097430113703, 5846404.111264763399959 ], [ -7607727.155072751455009, 5852051.110232932493091 ], [ -7608338.942292029969394, 5852382.89931340329349 ], [ -7612597.90700623113662, 5857591.989210416562855 ], [ -7617313.862403258681297, 5870165.581590999849141 ], [ -7621648.207023903727531, 5885862.023309587500989 ], [ -7626576.168407812714577, 5897358.790397882461548 ], [ -7632097.746554984711111, 5904699.275999535806477 ], [ -7633332.092523036524653, 5909313.530461309477687 ], [ -7630274.49506782181561, 5911224.286101870238781 ], [ -7626307.627491097897291, 5916979.448518024757504 ], [ -7622722.370690762065351, 5918392.529856099747121 ], [ -7617177.23632282577455, 5918014.285551795735955 ], [ -7617050.032730697654188, 5918670.622240101918578 ], [ -7625506.715985110029578, 5921768.794052892364562 ], [ -7629666.744572101160884, 5925659.494703538715839 ], [ -7629487.717294289730489, 5927102.032231513410807 ], [ -7622034.52904444001615, 5930967.769819379784167 ], [ -7623372.522383857518435, 5932592.489590183831751 ], [ -7628894.100531026721001, 5934707.07165891956538 ], [ -7645746.220865863375366, 5938250.351035969331861 ], [ -7639668.715908657759428, 5939613.510718306526542 ], [ -7635810.206947449594736, 5942650.869022289291024 ], [ -7636573.428500216454268, 5943555.987486240454018 ], [ -7643253.972708993591368, 5944795.503574921749532 ], [ -7650942.723166486248374, 5947140.786121054552495 ], [ -7656779.954671900719404, 5950640.74227705039084 ], [ -7658620.800036516971886, 5952051.110232932493091 ], [ -7663959.890760882757604, 5956141.667004257440567 ], [ -7667530.445161372423172, 5959695.408207350410521 ], [ -7667530.445161372423172, 5986676.120267164893448 ], [ -7613657.936940627172589, 5996759.7201466280967 ], [ -7607580.431983416900039, 5998722.44056489225477 ], [ -7571765.553933256305754, 6006337.055767063982785 ], [ -7567530.445161372423172, 6007423.350548753514886 ], [ -7555224.375712510198355, 6010579.826508509926498 ], [ -7538362.83288936689496, 6016674.062376039102674 ], [ -7515423.785109015181661, 6022927.822259535081685 ], [ -7504248.713978391140699, 6026950.047227067872882 ], [ -7497191.270237386226654, 6030827.36503860540688 ], [ -7467530.445161372423172, 6043402.131925094872713 ], [ -7460796.909156419336796, 6046256.828157147392631 ], [ -7449417.682284981943667, 6052051.110232932493091 ], [ -7445372.295799902640283, 6054111.013833145610988 ], [ -7436444.488130205310881, 6060840.243776621297002 ], [ -7423469.721733182668686, 6068866.1736861160025 ], [ -7406462.130341303534806, 6078184.661194308660924 ], [ -7395720.493672746233642, 6086150.901574208401144 ], [ -7391240.100483359768987, 6092772.67484094388783 ], [ -7385676.121138815768063, 6104154.71923116967082 ], [ -7384079.009370990097523, 6114205.994448785670102 ], [ -7383094.359343037940562, 6128880.387338112108409 ], [ -7383669.131129689514637, 6141912.583877695724368 ], [ -7385949.138236535713077, 6152051.110232932493091 ], [ -7388229.615469673648477, 6162191.727102621458471 ], [ -7390985.693299105390906, 6168540.356967647559941 ], [ -7396196.329332187771797, 6176070.375708336010575 ], [ -7408822.463661894202232, 6191162.016509372740984 ], [ -7411093.283343577757478, 6195256.580549421720207 ], [ -7418918.659881504252553, 6202147.733632395975292 ], [ -7444571.38429391477257, 6220004.095597540959716 ], [ -7467530.445161372423172, 6228599.570077638141811 ], [ -7467530.445161372423172, 6252051.110232932493091 ], [ -7543900.728860220871866, 6252051.110232932493091 ], [ -7559864.951203091070056, 6258030.556686254218221 ], [ -7567530.445161372423172, 6259074.366464675404131 ], [ -7567530.445161372423172, 6279452.991430371999741 ], [ -7567468.899265833199024, 6279495.897006141021848 ], [ -7549514.347799222916365, 6288349.293191063217819 ], [ -7539460.552776984870434, 6295410.746403676457703 ], [ -7532459.643965811468661, 6299269.946489506401122 ], [ -7524737.914799249731004, 6302257.365869615226984 ], [ -7510764.364641819149256, 6306175.585833818651736 ], [ -7502840.051976683549583, 6311103.048939758911729 ], [ -7504649.169731386937201, 6313095.340348793193698 ], [ -7510943.39191963057965, 6315264.982160592451692 ], [ -7512328.4977005738765, 6317378.193900373764336 ], [ -7501714.064624146558344, 6322762.43391658551991 ], [ -7500215.888983530923724, 6324250.605675012804568 ], [ -7501568.016055406071246, 6329303.533135250210762 ], [ -7499509.202360600233078, 6330434.715371349826455 ], [ -7486411.943615605123341, 6330736.47733405791223 ], [ -7467717.726816995069385, 6323485.931550453417003 ], [ -7467530.445161372423172, 6323511.783069781959057 ], [ -7463124.263767939060926, 6324119.992576883174479 ], [ -7467530.445161372423172, 6325593.810628958977759 ], [ -7469102.832597940228879, 6326119.756517687812448 ], [ -7476268.634954463690519, 6331000.088039723224938 ], [ -7475232.161240831948817, 6333022.166517714969814 ], [ -7467530.445161372423172, 6335956.77118581160903 ], [ -7461442.349605363793671, 6338276.533879496157169 ], [ -7461056.027584828436375, 6340658.68870294932276 ], [ -7464989.916452479548752, 6343957.117929493077099 ], [ -7465428.062158696353436, 6346588.462352207861841 ], [ -7458366.088517465628684, 6352051.110232932493091 ], [ -7457348.278436514548957, 6352838.416779819875956 ], [ -7459529.584479295648634, 6354149.069505045190454 ], [ -7467530.445161372423172, 6354574.062149180099368 ], [ -7482237.781296156346798, 6355355.291809395886958 ], [ -7485973.797909387387335, 6357094.319482556544244 ], [ -7484649.938302431255579, 6357916.254222189076245 ], [ -7473960.125319555401802, 6360004.172734404914081 ], [ -7473140.368836955167353, 6360793.661700804717839 ], [ -7492027.746645832434297, 6374649.326118904165924 ], [ -7495193.702716564759612, 6378762.163645752705634 ], [ -7487156.320191760547459, 6383821.324403870850801 ], [ -7478030.640267639420927, 6386103.361430771648884 ], [ -7479189.606329247355461, 6387399.624010985717177 ], [ -7491142.032745092175901, 6387634.658348134718835 ], [ -7498430.327449591830373, 6388324.143868180923164 ], [ -7505746.889619004912674, 6392249.495142877101898 ], [ -7502891.875662364065647, 6394725.610400937497616 ], [ -7500286.557645825669169, 6395856.287146064452827 ], [ -7493186.712707441300154, 6401684.561184956692159 ], [ -7486327.141220851801336, 6402885.045155379921198 ], [ -7487627.444607047364116, 6403928.366157430224121 ], [ -7513534.576203712262213, 6401454.208041153848171 ], [ -7525750.832292118109763, 6403489.623150415718555 ], [ -7537745.659905340522528, 6402949.501153131946921 ], [ -7543427.420353708788753, 6403547.923156613484025 ], [ -7541335.627949831075966, 6405624.148189390078187 ], [ -7519579.102451851591468, 6415046.010956488549709 ], [ -7509539.441162070259452, 6420125.343387010507286 ], [ -7503259.35270628798753, 6424699.928127367049456 ], [ -7499937.925578512251377, 6427736.703609088435769 ], [ -7499570.448534587398171, 6429242.734577535651624 ], [ -7501770.599553980864584, 6439288.592282990925014 ], [ -7500475.007411938160658, 6442022.952070022001863 ], [ -7492051.302866597659886, 6444567.13071209192276 ], [ -7479071.825225425884128, 6449339.670857345685363 ], [ -7490271.291502251289785, 6452051.110232932493091 ], [ -7496833.215681766159832, 6453639.780546335503459 ], [ -7507961.174370859749615, 6457822.775645362213254 ], [ -7515306.004005193710327, 6459895.916919950395823 ], [ -7520869.983349738642573, 6461919.140771468169987 ], [ -7527993.384508886374533, 6466196.814629791304469 ], [ -7533406.604040539823472, 6471745.035695512779057 ], [ -7539163.744395356625319, 6482874.562867202796042 ], [ -7540110.70447008498013, 6488974.917171135544777 ], [ -7538800.978595583699644, 6493392.658300206065178 ], [ -7536407.666565923020244, 6495540.482329795137048 ], [ -7532502.045163189060986, 6497773.38934285286814 ], [ -7516271.80905653256923, 6502024.04941623006016 ], [ -7487716.958245950751007, 6508269.42498851660639 ], [ -7467530.445161372423172, 6510477.153412144631147 ], [ -7465376.238473013043404, 6510712.751472906209528 ], [ -7449249.649737720377743, 6509372.529432187788188 ], [ -7417806.80626142770052, 6507912.221082522533834 ], [ -7392427.334009886719286, 6504356.616069732233882 ], [ -7367530.445161372423172, 6501467.689845725893974 ], [ -7315290.133494853042066, 6495405.952283174730837 ], [ -7301651.081672275438905, 6491426.958682334981859 ], [ -7314550.468162847682834, 6488056.019671840593219 ], [ -7312680.104234157130122, 6487224.797580234706402 ], [ -7283635.284031677059829, 6493641.514762468636036 ], [ -7275955.95606249012053, 6494879.434297900646925 ], [ -7269393.192957536317408, 6495180.738317747600377 ], [ -7267530.445161372423172, 6494970.070973534137011 ], [ -7247471.77391420211643, 6492701.536817274987698 ], [ -7238666.458592476323247, 6492323.651642236858606 ], [ -7227552.633635844103992, 6490257.077553539536893 ], [ -7201018.906566846184433, 6483375.114417436532676 ], [ -7199120.275173237547278, 6483949.108738236129284 ], [ -7206549.907202323898673, 6487456.872852030210197 ], [ -7202295.653732276521623, 6489121.663094467483461 ], [ -7181396.574670121073723, 6492765.974509686231613 ], [ -7167530.445161372423172, 6494674.002483724616468 ], [ -7159809.653961641713977, 6495736.410387927666306 ], [ -7144469.842999880202115, 6498646.511832253076136 ], [ -7128197.20569584518671, 6502490.22282586991787 ], [ -7117210.584331339225173, 6504539.94765517115593 ], [ -7111528.823882970958948, 6504801.81735382322222 ], [ -7104282.930375847965479, 6503672.594543914310634 ], [ -7084830.203268622979522, 6498576.444015031680465 ], [ -7072345.406263503246009, 6495955.70768971927464 ], [ -7067530.445161372423172, 6494633.507964996621013 ], [ -7062329.30119448993355, 6493205.261510792188346 ], [ -7048261.526154002174735, 6488346.711347083561122 ], [ -7042763.504227596335113, 6487274.740314347669482 ], [ -7032097.247465485706925, 6483960.881104515865445 ], [ -7017925.825053634122014, 6484305.189448195509613 ], [ -7013294.672051358036697, 6483910.848026887513697 ], [ -7011735.250236754305661, 6483266.182442556135356 ], [ -7009341.938207093626261, 6481018.390027581714094 ], [ -7008098.169750736095011, 6479579.307242210954428 ], [ -7008003.944867678917944, 6478035.766122613102198 ], [ -7011273.548309775069356, 6473681.547225070185959 ], [ -7021463.969412443228066, 6466704.848377827554941 ], [ -7017195.582209939137101, 6466594.934600259177387 ], [ -7010755.311452958732843, 6468091.585222627036273 ], [ -7002383.430593297816813, 6470758.240559130907059 ], [ -6995792.400023425929248, 6471700.596684533171356 ], [ -6981818.8498659953475, 6469584.075462453998625 ], [ -6968829.949736515060067, 6466167.100799757987261 ], [ -6967530.445161372423172, 6465654.60092990566045 ], [ -6967530.445161372423172, 6452649.429745541885495 ], [ -6970851.073478101752698, 6452146.618683129549026 ], [ -6970534.148530696518719, 6452051.110232932493091 ], [ -6967840.588464411906898, 6451239.37941290717572 ], [ -6967530.445161372423172, 6451264.638074423186481 ], [ -6957873.596446889452636, 6452051.110232932493091 ], [ -6909936.354888703674078, 6452051.110232932493091 ], [ -6908879.367891171015799, 6451553.818005448207259 ], [ -6910292.741137034259737, 6450358.676332613453269 ], [ -6913840.307984150014818, 6449009.876591865904629 ], [ -6923446.534811864607036, 6447525.100563674233854 ], [ -6931672.367102784104645, 6443788.595137248747051 ], [ -6932963.248000673018396, 6442173.410424094647169 ], [ -6927102.460274496115744, 6441026.622552040964365 ], [ -6912789.70053805783391, 6440529.771259933710098 ], [ -6912898.059153575450182, 6439641.14378284662962 ], [ -6921166.292641869746149, 6437995.355378705076873 ], [ -6922259.301285337656736, 6435844.084799487143755 ], [ -6903739.400520385242999, 6428164.085175151005387 ], [ -6891311.138445097953081, 6424787.972450409084558 ], [ -6884145.336088572628796, 6424168.542842883616686 ], [ -6867530.445161372423172, 6424017.648668501526117 ], [ -6867425.130590016953647, 6424016.692215921357274 ], [ -6853899.148627112619579, 6422710.295093897730112 ], [ -6823822.565955151803792, 6418326.05505336355418 ], [ -6806216.646555854938924, 6417533.973974325694144 ], [ -6791055.862871900200844, 6418874.234190868213773 ], [ -6780987.934117205440998, 6419166.534606001339853 ], [ -6772102.527644881978631, 6417412.087366220541298 ], [ -6769280.492397307418287, 6416171.466972699388862 ], [ -6767947.210302045568824, 6413700.121236424893141 ], [ -6768116.815091548487544, 6409990.428548311814666 ], [ -6767530.445161372423172, 6409677.526732188649476 ], [ -6763235.966149169020355, 6407385.884181862697005 ], [ -6753309.374719060957432, 6405893.87013322673738 ], [ -6745281.414682559669018, 6406120.653869796544313 ], [ -6734784.76270995195955, 6409042.042580938898027 ], [ -6725904.067481781356037, 6409540.76583578530699 ], [ -6722931.272421314381063, 6411726.954984792508185 ], [ -6720311.820672316476703, 6415765.887966839596629 ], [ -6717725.347632387652993, 6417972.703983610495925 ], [ -6711294.499363712966442, 6418606.254381590522826 ], [ -6706116.84203970246017, 6417405.992839965038002 ], [ -6703087.512049403041601, 6415564.592581979930401 ], [ -6697532.955193161964417, 6410030.189794876612723 ], [ -6695987.667111017741263, 6407548.192812375724316 ], [ -6696604.840095046907663, 6405283.879335202276707 ], [ -6699375.051656937226653, 6403241.062176351435483 ], [ -6704825.961141815409064, 6401061.01158470287919 ], [ -6712957.568549679592252, 6398740.216818452812731 ], [ -6719350.726865129545331, 6395403.475405109114945 ], [ -6727157.258426446467638, 6387668.674255495890975 ], [ -6730040.539848005399108, 6382597.214791964739561 ], [ -6730832.028865690343082, 6379597.417546578682959 ], [ -6730488.10804252885282, 6376307.249440512619913 ], [ -6729008.777378525584936, 6372722.24455151706934 ], [ -6725913.489970088005066, 6369764.357442830689251 ], [ -6718639.328998046927154, 6365571.312592009082437 ], [ -6718220.028268439695239, 6364176.98975708335638 ], [ -6717678.235190859995782, 6360771.735413040034473 ], [ -6718318.964395651593804, 6359273.94773299433291 ], [ -6722559.084133237600327, 6356303.457284214906394 ], [ -6734323.060782969929278, 6353335.113421958871186 ], [ -6750454.360762417316437, 6352568.014503680169582 ], [ -6767530.445161372423172, 6352513.023045469075441 ], [ -6803182.605321399867535, 6352398.209588836878538 ], [ -6817222.112896973267198, 6353108.784932976588607 ], [ -6815896.184308326803148, 6352051.110232932493091 ], [ -6813834.72835105471313, 6350406.715632853098214 ], [ -6799064.977931788191199, 6349540.956809549592435 ], [ -6785576.685922105796635, 6349575.593858257867396 ], [ -6767530.445161372423172, 6348961.773785475641489 ], [ -6735288.865834309719503, 6347865.117211315780878 ], [ -6728368.048173733986914, 6346131.204601039178669 ], [ -6722530.816668322309852, 6343076.132677931338549 ], [ -6718361.365593026392162, 6339909.208317413926125 ], [ -6714229.604470956139266, 6333453.640163189731538 ], [ -6713456.960429880768061, 6330383.888222137466073 ], [ -6715671.245181734673679, 6326972.607512609101832 ], [ -6720867.747482355684042, 6323215.046046225354075 ], [ -6724358.779399638064206, 6318205.668432585895061 ], [ -6726144.34093357808888, 6311923.242078636772931 ], [ -6723345.861906768754125, 6308589.339724829420447 ], [ -6696147.849412216804922, 6308329.472058512270451 ], [ -6690748.763613021932542, 6306047.122144333086908 ], [ -6691365.936597048304975, 6304344.286824090406299 ], [ -6701019.275866290554404, 6297939.149712488986552 ], [ -6701914.412255337461829, 6296117.305100611411035 ], [ -6697509.39897239767015, 6291780.94178899563849 ], [ -6698107.726979813538492, 6290546.01105768699199 ], [ -6700788.424902798607945, 6289284.530526638031006 ], [ -6703351.341721964068711, 6286024.112410115078092 ], [ -6705805.899925612844527, 6280753.006347651593387 ], [ -6708849.363648370839655, 6277330.901485987938941 ], [ -6716236.59448007773608, 6274682.051584102213383 ], [ -6720113.94841789547354, 6274102.416944013908505 ], [ -6722907.716200551949441, 6274805.775121674872935 ], [ -6730210.144637508317828, 6282012.678648991510272 ], [ -6733215.918407045304775, 6283083.509255800396204 ], [ -6736061.509875382296741, 6282408.619335778988898 ], [ -6737493.728097856044769, 6281292.022316720336676 ], [ -6737503.150586161762476, 6279736.327289335429668 ], [ -6738756.341530825942755, 6278124.317626762203872 ], [ -6741262.723420155234635, 6276459.131838029250503 ], [ -6752027.916309477761388, 6273806.031141594052315 ], [ -6767530.445161372423172, 6272207.71220993809402 ], [ -6769473.653407575562596, 6272007.366411021910608 ], [ -6768931.86032999586314, 6270083.347074115648866 ], [ -6767530.445161372423172, 6269959.916211840696633 ], [ -6757224.418610098771751, 6269052.20394189003855 ], [ -6742322.753354554064572, 6265828.587999763898551 ], [ -6733767.133972927927971, 6265315.405819649808109 ], [ -6720321.243160623125732, 6267922.646423183381557 ], [ -6694395.266587348654866, 6276097.967244437895715 ], [ -6683710.16484862472862, 6278309.625752629712224 ], [ -6674292.387787025421858, 6279154.703098503872752 ], [ -6667530.445161372423172, 6279223.110199826769531 ], [ -6663692.088443054817617, 6279261.94088377058506 ], [ -6651909.266816712915897, 6278641.192816539667547 ], [ -6628433.137202933430672, 6279681.095513584092259 ], [ -6622558.215744297020137, 6278904.462299230508506 ], [ -6615378.279655314981937, 6277109.737180951051414 ], [ -6606888.617691831663251, 6274281.532937968149781 ], [ -6601041.963698114268482, 6271560.743828332051635 ], [ -6597843.02891831099987, 6268941.231089986860752 ], [ -6592566.435467089526355, 6259020.650980324484408 ], [ -6585476.013017009943724, 6256416.668403647840023 ], [ -6583756.408901211805642, 6254502.853749348782003 ], [ -6583291.928920309059322, 6252051.110232932493091 ], [ -6583200.482091173529625, 6251568.410914021544158 ], [ -6583633.916553238406777, 6245813.925944957882166 ], [ -6591431.025626245886087, 6234154.134767981246114 ], [ -6595468.561865262687206, 6229831.469492491334677 ], [ -6606238.4659987334162, 6223918.494356915354729 ], [ -6618657.305585718713701, 6221229.680530308745801 ], [ -6640743.618174398317933, 6218704.575051695108414 ], [ -6652276.743860637769103, 6216583.885128913447261 ], [ -6660973.700566845946014, 6213659.948475126177073 ], [ -6661491.937423662282526, 6212049.640473688021302 ], [ -6636418.696042056195438, 6217064.20110977627337 ], [ -6608834.361526970751584, 6219511.025007605552673 ], [ -6600971.295035820454359, 6222244.987460225820541 ], [ -6595016.282426583580673, 6224899.443103109486401 ], [ -6588962.333690138533711, 6230813.362461574375629 ], [ -6578003.979790550656617, 6246041.339269060641527 ], [ -6571780.426264602690935, 6250812.033453247509897 ], [ -6567530.445161372423172, 6251206.398473670706153 ], [ -6563097.603290851227939, 6251617.731543710455298 ], [ -6559248.516817951574922, 6249996.192393780685961 ], [ -6550240.617997653782368, 6241096.011184399016201 ], [ -6550287.730439181439579, 6238819.527969500981271 ], [ -6552520.86016764305532, 6236888.286268264986575 ], [ -6567229.364412924274802, 6228181.927497589029372 ], [ -6561933.925985092297196, 6229071.557628870941699 ], [ -6547159.464321672916412, 6237252.165532260201871 ], [ -6544021.775715855881572, 6239801.091250076889992 ], [ -6542273.90413514059037, 6243535.307005388662219 ], [ -6537520.258784887380898, 6246176.458705606870353 ], [ -6535697.007297727279365, 6244884.273296703584492 ], [ -6531127.100469437427819, 6235299.808769442141056 ], [ -6530981.05190069694072, 6228268.24911423958838 ], [ -6530246.097812849096954, 6226009.602225836366415 ], [ -6531895.033266356214881, 6219311.103370821103454 ], [ -6530024.669337662868202, 6218107.898696456104517 ], [ -6525581.966101502068341, 6223905.190656728111207 ], [ -6524130.902902416884899, 6228274.889112078584731 ], [ -6522119.201649136841297, 6231387.055711168795824 ], [ -6519542.151097513735294, 6233243.169506404548883 ], [ -6501436.839818012900651, 6239107.097960474900901 ], [ -6480292.776059907861054, 6243865.197612322866917 ], [ -6467530.445161372423172, 6247759.210706840269268 ], [ -6466455.851982911117375, 6248087.088109603151679 ], [ -6454969.838738200254738, 6250101.477882047183812 ], [ -6437773.797580202110112, 6252002.397425044327974 ], [ -6437635.948836256749928, 6252051.110232932493091 ], [ -6370279.676942192018032, 6252051.110232932493091 ], [ -6369738.720768523402512, 6247945.490335841663182 ], [ -6368325.347522658295929, 6247971.834742405451834 ], [ -6367530.445161372423172, 6248781.761176504194736 ], [ -6364321.742277492769063, 6252051.110232932493091 ], [ -6361461.064791919663548, 6254965.856027936562896 ], [ -6360655.44204177800566, 6257446.797168953344226 ], [ -6361140.700189524330199, 6260062.752849876880646 ], [ -6363237.203837554901838, 6262672.542958558537066 ], [ -6367530.445161372423172, 6266203.572096660733223 ], [ -6367530.445161372423172, 6274888.655788091942668 ], [ -6364914.406755979172885, 6275329.899259828031063 ], [ -6354087.967692668549716, 6275824.616191990673542 ], [ -6352264.716205507516861, 6276748.67371778190136 ], [ -6360222.007579714991152, 6279086.458287483081222 ], [ -6360443.436054897494614, 6280353.533974274992943 ], [ -6352792.375550627708435, 6284500.784288867376745 ], [ -6348297.848628785461187, 6284727.726811862550676 ], [ -6339492.533307058736682, 6284072.774718556553125 ], [ -6341263.961108542047441, 6286195.828733340837061 ], [ -6341174.447469636797905, 6287601.476405105553567 ], [ -6338691.621801071800292, 6288148.604372248053551 ], [ -6324096.187415461987257, 6286811.310218705795705 ], [ -6322390.717032119631767, 6288426.974475024268031 ], [ -6309839.962608860805631, 6288572.619796098209918 ], [ -6308615.039129112847149, 6290015.626931613311172 ], [ -6319465.034413184039295, 6292075.028574546799064 ], [ -6330103.02371037658304, 6293360.809828272089362 ], [ -6333344.359687556512654, 6294484.467804999090731 ], [ -6335831.896600275300443, 6296139.885553549975157 ], [ -6339148.612483900040388, 6300136.317199843935668 ], [ -6338347.700977909378707, 6301195.480552607215941 ], [ -6335360.772184986621141, 6301214.792004776187241 ], [ -6330187.826105130836368, 6300123.436787789687514 ], [ -6327379.924590016715229, 6302221.977718773297966 ], [ -6324223.39100759010762, 6307142.040139939635992 ], [ -6321085.702401774004102, 6309157.094125515781343 ], [ -6311333.427005321718752, 6306830.636709078215063 ], [ -6310904.703787409700453, 6307832.110664439387619 ], [ -6318824.305208392441273, 6315543.234965556301177 ], [ -6317448.621915753930807, 6317020.271782257594168 ], [ -6305350.146931169554591, 6317576.30461879260838 ], [ -6298024.162273447029293, 6316617.540632415562868 ], [ -6278778.729908947832882, 6310971.661985089071095 ], [ -6275297.120479974895716, 6311618.908572825603187 ], [ -6278251.070563826709986, 6313165.774782802909613 ], [ -6288102.282087489962578, 6316492.870997003279626 ], [ -6297001.82229227386415, 6318665.598392990417778 ], [ -6304944.979934020899236, 6319684.132218011654913 ], [ -6310918.837519869208336, 6321534.81561640650034 ], [ -6317458.044404059648514, 6326587.592506197281182 ], [ -6318546.341803371906281, 6328664.602751172147691 ], [ -6318004.548725792206824, 6331368.454762236215174 ], [ -6313425.219409198500216, 6336972.045727785676718 ], [ -6310796.345171893015504, 6338184.738669913262129 ], [ -6306141.635948853567243, 6339083.531987837515771 ], [ -6299470.514228379353881, 6339665.650594136677682 ], [ -6292087.994640823453665, 6339112.008805668912828 ], [ -6276865.964782879687846, 6335432.25219236407429 ], [ -6274326.604184482246637, 6336595.118564067408442 ], [ -6282538.302742945030332, 6338599.369038904085755 ], [ -6286971.583490799181163, 6340446.836502316407859 ], [ -6289110.488336206413805, 6342810.819577379152179 ], [ -6288177.661993936635554, 6345484.571415013633668 ], [ -6281727.968748650513589, 6350995.23241776227951 ], [ -6281003.551025708205998, 6352051.110232932493091 ], [ -6267530.445161372423172, 6352051.110232932493091 ], [ -6267530.445161372423172, 6365327.437303572893143 ], [ -6264974.784541022963822, 6367595.506004475057125 ], [ -6260951.382034467533231, 6369801.78561345487833 ], [ -6256654.727367043495178, 6371192.393377009779215 ], [ -6253983.451932363212109, 6372644.376849977299571 ], [ -6243227.681531348265707, 6372968.287472570315003 ], [ -6223308.54125299025327, 6368634.961117307655513 ], [ -6217221.613807474263012, 6366068.169443406164646 ], [ -6215605.657063039951026, 6362434.358183825388551 ], [ -6226041.062861658632755, 6357502.189313135109842 ], [ -6243943.790642586536705, 6353812.839458490721881 ], [ -6249267.496535333804786, 6352200.086852295324206 ], [ -6248717.175568307749927, 6352051.110232932493091 ], [ -6245804.732082970440388, 6351262.686730052344501 ], [ -6241337.117473443970084, 6352051.110232932493091 ], [ -6229075.10409610811621, 6354215.052377518266439 ], [ -6214460.824733888730407, 6355590.802660870365798 ], [ -6202475.419608972966671, 6355543.702567656524479 ], [ -6196695.530093071050942, 6352051.110232932493091 ], [ -6192765.545409896411002, 6349676.353009238839149 ], [ -6191408.707093866541982, 6341509.051389664411545 ], [ -6196958.552705956622958, 6334680.971063325181603 ], [ -6189660.835513150319457, 6338080.277343761175871 ], [ -6180530.444344875402749, 6339956.651450539939106 ], [ -6173067.833606722764671, 6335492.470293466001749 ], [ -6172177.408461829647422, 6331847.87394164595753 ], [ -6168252.942082482390106, 6328419.789191514253616 ], [ -6167530.445161372423172, 6328026.683801803737879 ], [ -6159805.681316377595067, 6323823.695231220684946 ], [ -6151019.210971262305975, 6319786.279123266227543 ], [ -6160686.683972964063287, 6315546.433071910403669 ], [ -6167530.445161372423172, 6314050.434810820966959 ], [ -6172295.189565652050078, 6313008.89505700673908 ], [ -6169859.47633861284703, 6311112.662316976115108 ], [ -6167530.445161372423172, 6310815.060955206863582 ], [ -6153977.872299269773066, 6309083.326241365633905 ], [ -6151829.54496555775404, 6307071.416335077956319 ], [ -6153497.325395677238703, 6304341.072712046094239 ], [ -6151193.527004919946194, 6304353.929132744669914 ], [ -6140145.659466424025595, 6308570.09129851590842 ], [ -6130727.882404827512801, 6308005.397444751113653 ], [ -6118690.653594228439033, 6298886.576554050669074 ], [ -6127477.123939343728125, 6293654.693354160524905 ], [ -6140918.303507496602833, 6291254.076412700116634 ], [ -6151617.538978679105639, 6290232.323088178411126 ], [ -6166486.225525154732168, 6290371.385942744091153 ], [ -6167530.445161372423172, 6290232.276993359439075 ], [ -6172337.590763025917113, 6289591.878219969570637 ], [ -6169430.753120701760054, 6287841.063273506239057 ], [ -6167530.445161372423172, 6287837.601726642809808 ], [ -6155212.218267323449254, 6287815.163195320405066 ], [ -6133427.42530442494899, 6289142.166055800393224 ], [ -6117131.231779626570642, 6291302.566025640815496 ], [ -6110045.520573702640831, 6291431.866636801511049 ], [ -6102606.466056311503053, 6290552.478398843668401 ], [ -6100104.795411134138703, 6289815.083871885202825 ], [ -6107939.59443736821413, 6288307.214731188490987 ], [ -6108533.211200627498329, 6287779.550110871903598 ], [ -6105598.106093388982117, 6286234.706121402792633 ], [ -6099515.889892023988068, 6281240.074440929107368 ], [ -6100048.260481300763786, 6280113.167776009999216 ], [ -6105857.224521797150373, 6277207.312265324406326 ], [ -6096519.538610794581473, 6276566.494272307492793 ], [ -6083488.237283943220973, 6277925.989022742956877 ], [ -6079441.278556619770825, 6276410.329091615043581 ], [ -6071502.83215902466327, 6270380.205927360802889 ], [ -6067530.445161372423172, 6265495.578978184610605 ], [ -6067530.445161372423172, 6263776.951427376829088 ], [ -6088510.42355090752244, 6255684.808300549164414 ], [ -6099732.607123056426644, 6253921.510395538061857 ], [ -6106585.150136246345937, 6252051.110232932493091 ], [ -6116259.651611343957484, 6249410.457106447778642 ], [ -6120890.804613621905446, 6245787.557786894962192 ], [ -6130454.630243959836662, 6241132.338187072426081 ], [ -6124334.724089375697076, 6241181.87412587646395 ], [ -6107242.330302741378546, 6248646.811178009957075 ], [ -6098894.005663844756782, 6250381.119908816181123 ], [ -6092675.163382049649954, 6249943.547908167354763 ], [ -6090168.781492719426751, 6248683.024039483629167 ], [ -6091384.282484161667526, 6246598.245974345132709 ], [ -6085938.084243438206613, 6246865.119865212589502 ], [ -6067530.445161372423172, 6250351.733637254685163 ], [ -6062947.212777404114604, 6251219.84937329031527 ], [ -6053627.583305940032005, 6252051.110232932493091 ], [ -6040518.723522065207362, 6252051.110232932493091 ], [ -6039447.526942856609821, 6250858.080678756348789 ], [ -6047211.657306798733771, 6240405.694031460210681 ], [ -6060502.07706205919385, 6232355.063397905789316 ], [ -6067530.445161372423172, 6230908.248740639537573 ], [ -6084694.315787076950073, 6227375.004715029150248 ], [ -6093268.78014531172812, 6224453.908314540982246 ], [ -6103869.079489282332361, 6219717.593635144643486 ], [ -6099864.521959338337183, 6218861.220303736627102 ], [ -6076793.559342705644667, 6225075.639708175323904 ], [ -6067530.445161372423172, 6226512.657408258877695 ], [ -6061029.736407183110714, 6227521.133970243856311 ], [ -6038891.60013282019645, 6229483.0677101733163 ], [ -6029063.944829919375479, 6229207.629135627299547 ], [ -6011641.763952585868537, 6216820.719278832897544 ], [ -6001592.680174501612782, 6215616.298329800367355 ], [ -5993479.917743250727654, 6216263.62252380233258 ], [ -5978158.951758097857237, 6212684.534204490482807 ], [ -5972411.233891588635743, 6209230.755455908365548 ], [ -5973857.585846522822976, 6206743.603942757472396 ], [ -5979039.954414685256779, 6205252.800881650298834 ], [ -5981659.406163683161139, 6202926.039281906560063 ], [ -5975515.943788334727287, 6195986.573169818148017 ], [ -5979058.799391297623515, 6192081.851218197494745 ], [ -5990252.715498530305922, 6188629.902331618592143 ], [ -5998252.408070112578571, 6186878.533255769871175 ], [ -6006619.577685618773103, 6186338.368404851295054 ], [ -6014817.142511624842882, 6183277.51869922503829 ], [ -6018539.025392396375537, 6182824.497737363912165 ], [ -6029963.792463118210435, 6183602.0215246938169 ], [ -6026048.748572079464793, 6181715.270885412581265 ], [ -6020404.67807693593204, 6180761.220747289247811 ], [ -6011406.20174494292587, 6180240.064160007983446 ], [ -6000890.70479572378099, 6181204.45858687069267 ], [ -5990648.460007371380925, 6181082.660433422774076 ], [ -5974540.716248689219356, 6178862.210105849429965 ], [ -5967780.080889313481748, 6176121.225115492939949 ], [ -5967657.588541337288916, 6175365.160062294453382 ], [ -5971134.486726159229875, 6173798.07456239592284 ], [ -5976250.897876183502376, 6168686.549457758665085 ], [ -5979972.780756954103708, 6166846.64144382160157 ], [ -5976797.402197916992009, 6165465.000532536767423 ], [ -5968722.329719887115061, 6163333.243177789263427 ], [ -5967530.445161372423172, 6163177.005962260067463 ], [ -5967530.445161372423172, 6152051.110232932493091 ], [ -5922093.703024551272392, 6152051.110232932493091 ], [ -5917864.44908959325403, 6150256.014479926787317 ], [ -5919023.415151200257242, 6144006.920008693821728 ], [ -5923338.91479523293674, 6139180.593540232628584 ], [ -5921633.44441189430654, 6133742.628320002928376 ], [ -5921520.374552224762738, 6127029.728649000637233 ], [ -5936963.832885351963341, 6125174.337675589136779 ], [ -5967530.445161372423172, 6127052.431682261638343 ], [ -5988179.768071264959872, 6128321.181036907248199 ], [ -6017474.284213844686747, 6133118.962711011990905 ], [ -6018981.882342766039073, 6134579.696174527518451 ], [ -6010690.092633704654872, 6137760.222850054502487 ], [ -6018044.344756344333291, 6137997.577302983961999 ], [ -6026552.851696438156068, 6136748.649063611403108 ], [ -6030128.686008470132947, 6135567.993642028421164 ], [ -6020310.453193876892328, 6130509.014983193017542 ], [ -5993390.404104344546795, 6126041.728226689621806 ], [ -5981339.041561288759112, 6120656.628953253850341 ], [ -5968152.269177389331162, 6120192.668682463467121 ], [ -5967530.445161372423172, 6120041.192921374924481 ], [ -5964143.000403290614486, 6119216.014479149132967 ], [ -5956845.283210487104952, 6116058.526574896648526 ], [ -5958998.321788350120187, 6114972.832389896735549 ], [ -5967530.445161372423172, 6114732.852804646827281 ], [ -5972444.212600657716393, 6114594.6452541295439 ], [ -5983082.201897851191461, 6110928.014879724010825 ], [ -5976401.657689075917006, 6108772.957014499232173 ], [ -5967530.445161372423172, 6108072.561562376096845 ], [ -5952477.959880772046745, 6106884.145412862300873 ], [ -5935314.897431843914092, 6106403.907952694222331 ], [ -5926698.03187623526901, 6104287.075562777929008 ], [ -5933779.031838008202612, 6101928.086226512677968 ], [ -5953891.33312663435936, 6099151.851891021244228 ], [ -5954466.10491328407079, 6095020.691685172729194 ], [ -5939559.72841358743608, 6093363.699067318812013 ], [ -5926292.8648790884763, 6094367.102139982394874 ], [ -5920851.377882516942918, 6093951.101107509806752 ], [ -5916964.601456394419074, 6083923.764447604306042 ], [ -5914717.337995472364128, 6081835.306199069134891 ], [ -5928978.27404622733593, 6080050.984461890533566 ], [ -5929034.808976060710847, 6078131.922160881571472 ], [ -5919555.785740475170314, 6076545.772458735853434 ], [ -5903791.962804953567684, 6075226.229920360259712 ], [ -5898581.32677187025547, 6073416.571244298480451 ], [ -5897530.71932578086853, 6070407.291712620295584 ], [ -5894284.672104450874031, 6068802.677132588811219 ], [ -5885253.21706338506192, 6068513.397027582861483 ], [ -5875307.780656666494906, 6072257.63859315123409 ], [ -5869437.570442182011902, 6075405.724077811464667 ], [ -5867530.445161372423172, 6075141.785336616449058 ], [ -5867530.445161372423172, 6052051.110232932493091 ], [ -5826470.039681009016931, 6052051.110232932493091 ], [ -5823135.462907719425857, 6050392.535918437875807 ], [ -5818923.610635047778487, 6046363.493084711022675 ], [ -5807739.117016119882464, 6040818.815937825478613 ], [ -5810792.003227184526622, 6038153.02695818990469 ], [ -5824002.331831846386194, 6032446.162757673300803 ], [ -5830965.550689799711108, 6023393.722099939361215 ], [ -5832605.063655000180006, 6020249.261390412226319 ], [ -5839398.677723445929587, 6015032.187820720486343 ], [ -5848722.229901988990605, 6009964.315102389082313 ], [ -5842875.575908269733191, 6010500.645040606148541 ], [ -5822056.587996711023152, 6019807.979892121627927 ], [ -5809684.860851258970797, 6022927.822259535081685 ], [ -5782453.869647635146976, 6024615.462864273227751 ], [ -5775872.261566067114472, 6027214.898144522681832 ], [ -5767530.445161372423172, 6028116.15020589902997 ], [ -5765903.268938583321869, 6028291.950757465325296 ], [ -5759797.496516457758844, 6025328.209099925123155 ], [ -5759175.612288277596235, 6019983.782865271903574 ], [ -5751109.962298552505672, 6018293.488379036076367 ], [ -5742639.145311683416367, 6020059.123792042024434 ], [ -5734940.972365883179009, 6018483.739654733799398 ], [ -5739567.41412400919944, 6015118.435817616991699 ], [ -5764254.333485078066587, 6001279.643975580111146 ], [ -5767530.445161372423172, 5998745.404785419814289 ], [ -5771462.53703897818923, 5995703.73150924872607 ], [ -5773526.061977935954928, 5991754.964870248921216 ], [ -5767530.445161372423172, 5995582.230230522342026 ], [ -5765045.822502760216594, 5997168.27392303943634 ], [ -5734041.124732684344053, 6009618.7090581106022 ], [ -5730724.408849058672786, 6011475.869888428598642 ], [ -5723968.484733835794032, 6016785.403841698542237 ], [ -5717735.508719580247998, 6020249.261390412226319 ], [ -5701020.014465177431703, 6019022.120296416804194 ], [ -5692412.571397872641683, 6016537.573576434515417 ], [ -5688426.858844540081918, 6009586.306435036472976 ], [ -5681670.934729317203164, 6001994.404331107623875 ], [ -5671480.513626646250486, 5993565.306678154505789 ], [ -5667530.445161372423172, 5992966.400855932384729 ], [ -5644437.972189139574766, 5989465.140907108783722 ], [ -5634619.73937454726547, 5988798.157691495493054 ], [ -5617706.372865722514689, 5991660.797426079399884 ], [ -5615044.519919348880649, 5995606.070026254281402 ], [ -5601848.325047141872346, 5996813.95614052657038 ], [ -5592581.307798434048891, 5996333.029587311670184 ], [ -5589382.373018633574247, 5988725.650669458322227 ], [ -5579498.182785898447037, 5984677.010761648416519 ], [ -5569661.104994694702327, 5981335.363830051384866 ], [ -5567530.445161372423172, 5980944.158225285820663 ], [ -5567530.445161372423172, 5959884.241662188433111 ], [ -5585505.019080815836787, 5959701.086933287791908 ], [ -5610809.111425912939012, 5957178.420635909773409 ], [ -5611826.740162933245301, 5954891.975119203329086 ], [ -5617404.853239939548075, 5952376.413856183178723 ], [ -5619160.761939255520701, 5952051.110232932493091 ], [ -5630855.455296399071813, 5949884.524849895387888 ], [ -5638195.573686577379704, 5947989.508119327016175 ], [ -5650082.042684284970164, 5938559.876758732832968 ], [ -5657299.668726490810513, 5934526.298659786581993 ], [ -5665619.725900470279157, 5933758.820926963351667 ], [ -5667530.445161372423172, 5933821.427829836495221 ], [ -5677331.878864518366754, 5934142.583020149730146 ], [ -5684992.36185709387064, 5933282.743789517320693 ], [ -5690612.876131474971771, 5931554.980368335731328 ], [ -5693910.747038489207625, 5928983.747189146466553 ], [ -5696435.973904429934919, 5928026.392620872706175 ], [ -5712124.416933506727219, 5925411.608494973741472 ], [ -5740599.176593487150967, 5918210.829820171929896 ], [ -5755665.735394384711981, 5917988.325975468382239 ], [ -5765003.421305383555591, 5918826.34345147293061 ], [ -5767530.445161372423172, 5918613.86510045081377 ], [ -5772103.266243766993284, 5918229.371111285872757 ], [ -5776955.847721230238676, 5916204.02965340949595 ], [ -5790543.075858123600483, 5912691.900440393947065 ], [ -5794632.435782819055021, 5910544.127146699465811 ], [ -5797025.747812479734421, 5908082.465283876284957 ], [ -5798872.555520407855511, 5902989.591357602737844 ], [ -5800493.223508997820318, 5901148.533189035020769 ], [ -5803159.787699526175857, 5900082.181120634078979 ], [ -5814584.5547702498734, 5901144.805293717421591 ], [ -5827328.470203778706491, 5904446.046179140917957 ], [ -5824831.510802754200995, 5900947.220731967128813 ], [ -5804639.118363528512418, 5895025.313395450823009 ], [ -5798853.71054379735142, 5891733.214825998060405 ], [ -5804337.598737742751837, 5888886.865858478471637 ], [ -5817185.161542636342347, 5884412.258768502622843 ], [ -5818678.625939096324146, 5882005.816896080039442 ], [ -5813411.454976182430983, 5880734.417991934344172 ], [ -5815489.113647601567209, 5878700.664213282056153 ], [ -5822532.423656151629984, 5876541.71833925973624 ], [ -5821740.934638465754688, 5875651.44807337410748 ], [ -5820968.29059739690274, 5874779.728630665689707 ], [ -5803489.574790227226913, 5877889.81636706367135 ], [ -5787933.046597429551184, 5884517.172692256979644 ], [ -5777766.181715524755418, 5891206.022396564483643 ], [ -5772682.749274572357535, 5893078.853614601306617 ], [ -5767530.445161372423172, 5893712.917040003463626 ], [ -5752617.560427474789321, 5895548.157074219547212 ], [ -5740754.647650533355772, 5898448.419616668485105 ], [ -5723784.746211874298751, 5903716.037929157726467 ], [ -5705175.33180801384151, 5911350.638653037138283 ], [ -5684931.115683106705546, 5921331.673795150592923 ], [ -5667530.445161372423172, 5926572.206195998936892 ], [ -5659118.208969500847161, 5929105.706055790185928 ], [ -5627727.189178888686001, 5934696.004220651462674 ], [ -5604703.339003786444664, 5937542.749792346730828 ], [ -5590027.8134675770998, 5937668.065722805447876 ], [ -5589283.436891421675682, 5938604.092243380844593 ], [ -5602460.786787015385926, 5940353.791311728768051 ], [ -5613324.915803547017276, 5940696.250419786199927 ], [ -5626836.764033995568752, 5939425.650702407583594 ], [ -5631015.637597596272826, 5942444.789421094581485 ], [ -5630568.069403072819114, 5943758.315761895850301 ], [ -5626111.232434453442693, 5945997.771624558605254 ], [ -5614738.289049411192536, 5947993.181741127744317 ], [ -5567530.445161372423172, 5945628.405098152346909 ], [ -5559051.383162419311702, 5945203.664501716382802 ], [ -5539862.485727754421532, 5943066.667145701125264 ], [ -5518906.871735762804747, 5925052.694352944381535 ], [ -5514091.980211524292827, 5919237.855995126999915 ], [ -5512739.853139649145305, 5914994.151288681663573 ], [ -5514859.913008444011211, 5912335.275824414566159 ], [ -5523260.061333021149039, 5909183.379554630257189 ], [ -5546943.485689526423812, 5902903.897207287140191 ], [ -5550283.757793917320669, 5901249.18474846240133 ], [ -5550599.41115215793252, 5900369.31026228889823 ], [ -5540262.941480748355389, 5899097.546196713112295 ], [ -5536974.493062043562531, 5897362.522625690326095 ], [ -5531726.167075739242136, 5890364.582381534390152 ], [ -5521078.755290240049362, 5894913.264587592333555 ], [ -5500891.074095167219639, 5905916.73756795283407 ], [ -5484364.029606877826154, 5911008.732102180831134 ], [ -5470442.303135129623115, 5912394.71599863935262 ], [ -5467530.445161372423172, 5912511.851779380813241 ], [ -5453821.033763784915209, 5913063.34248464088887 ], [ -5448096.872118040919304, 5912955.628696838393807 ], [ -5446104.01584137417376, 5909399.055347844958305 ], [ -5437388.214158553630114, 5902244.349234912544489 ], [ -5429303.719192219898105, 5900384.225370238535106 ], [ -5413860.260859090834856, 5899429.520758111961186 ], [ -5399962.090608107857406, 5890521.667563161812723 ], [ -5394666.6521802758798, 5884363.547597923316061 ], [ -5389663.310889921151102, 5880760.676010699011385 ], [ -5390049.632910457439721, 5878329.050246092490852 ], [ -5389220.453939550556242, 5876297.57515172380954 ], [ -5385564.528476919047534, 5873212.313017192296684 ], [ -5383736.56574560329318, 5870609.599826048128307 ], [ -5384725.92701770644635, 5864648.059839816763997 ], [ -5392843.400693112052977, 5854270.138539022766054 ], [ -5391430.242791534401476, 5852051.110232932493091 ], [ -5386817.719421584159136, 5844808.23956080339849 ], [ -5389521.973565335385501, 5840532.468601650558412 ], [ -5390930.635567045770586, 5833707.465644987300038 ], [ -5385734.133266421966255, 5829143.55412539280951 ], [ -5384207.69016089104116, 5826491.497491599060595 ], [ -5388607.992199676111341, 5824943.521825633943081 ], [ -5419344.149053039960563, 5821146.902086755260825 ], [ -5431442.624037624336779, 5821070.545387429185212 ], [ -5434580.312643440440297, 5818782.881977568380535 ], [ -5425270.894197356887162, 5818114.247914349660277 ], [ -5408305.704002851620317, 5818225.059037366881967 ], [ -5387811.791937841102481, 5815893.458958050236106 ], [ -5378770.914408473297954, 5813303.933043111115694 ], [ -5374860.581761586479843, 5809674.594253844581544 ], [ -5375849.943033689633012, 5806789.106304781511426 ], [ -5381729.5757364789024, 5804649.320509918034077 ], [ -5393262.70142271835357, 5805067.410057135857642 ], [ -5404362.392646894790232, 5807022.946283333003521 ], [ -5403679.262244729325175, 5805132.612188627943397 ], [ -5387180.485221357084811, 5800415.756496476009488 ], [ -5382342.037476352415979, 5798018.443132831715047 ], [ -5373423.652294958941638, 5795000.274013875983655 ], [ -5371661.646981783211231, 5790943.793177843093872 ], [ -5373824.108047953806818, 5786813.265862794592977 ], [ -5404918.319456933997571, 5770312.835069155320525 ], [ -5430495.66396289691329, 5759808.970584613271058 ], [ -5452033.469652352854609, 5752051.110232932493091 ], [ -5456162.522107765078545, 5750563.836515464819968 ], [ -5467530.445161372423172, 5745641.425977893173695 ], [ -5497400.042177885770798, 5732707.628096453845501 ], [ -5501479.979614277370274, 5731834.851596522144973 ], [ -5508942.590352431870997, 5731494.295491756871343 ], [ -5528588.478469922207296, 5734358.686179166659713 ], [ -5544262.787766542285681, 5733623.234850645065308 ], [ -5567530.445161372423172, 5730913.306111230514944 ], [ -5573971.893394576385617, 5730163.085949638858438 ], [ -5582094.078314134851098, 5728043.909927883185446 ], [ -5598390.271838931366801, 5721824.33656585868448 ], [ -5604830.542595912702382, 5720933.294390009716153 ], [ -5622299.835914775729179, 5719665.056635621935129 ], [ -5638878.704088746570051, 5720524.992461708374321 ], [ -5645446.178437854163349, 5719653.275316518731415 ], [ -5653445.871009439229965, 5716600.661550962366164 ], [ -5655518.81843670271337, 5714984.950044205412269 ], [ -5657723.680700249969959, 5709716.274499047547579 ], [ -5667530.445161372423172, 5703952.154368625022471 ], [ -5697990.684474879875779, 5686048.545150668360293 ], [ -5708647.518748682923615, 5677988.855212815105915 ], [ -5729164.987034457735717, 5669486.467140984721482 ], [ -5751731.846526732668281, 5654515.285813011229038 ], [ -5759733.101222264580429, 5652051.110232932493091 ], [ -5767530.445161372423172, 5652051.110232932493091 ], [ -5767530.445161372423172, 5649649.733791940845549 ], [ -5771358.889667613431811, 5648470.673779360949993 ], [ -5778209.038665893487632, 5640116.042321905493736 ], [ -5796912.677952812984586, 5635036.946516788564622 ], [ -5831446.097593392245471, 5633744.066426172852516 ], [ -5847860.072222009301186, 5632286.059194541536272 ], [ -5867063.103389131836593, 5634643.505928565748036 ], [ -5867530.445161372423172, 5634524.871522172354162 ], [ -5881446.531787863001227, 5630992.281939319334924 ], [ -5903099.409914480522275, 5629846.816831583157182 ], [ -5913619.618107851594687, 5630706.951342704705894 ], [ -5955601.514754129573703, 5622640.918515898287296 ], [ -5966263.060272086411715, 5630297.003909584134817 ], [ -5967530.445161372423172, 5630757.803304695524275 ], [ -5974385.245191642083228, 5633250.090954848565161 ], [ -5998092.225768914446235, 5633748.082234708592296 ], [ -6017045.56099593359977, 5636903.2492900127545 ], [ -6034340.538281140848994, 5637497.070706534199417 ], [ -6051178.524883519858122, 5638905.03389626275748 ], [ -6062254.659886931069195, 5638888.991557368077338 ], [ -6067530.445161372423172, 5638509.183091485872865 ], [ -6073787.785573169589043, 5638058.711599816568196 ], [ -6091723.492063167504966, 5638259.278294987045228 ], [ -6101659.505981583148241, 5634049.256280505098403 ], [ -6135241.254303283989429, 5635334.00841290038079 ], [ -6149417.387959286570549, 5639149.671491696499288 ], [ -6161030.604796123690903, 5639947.646167328581214 ], [ -6167530.445161372423172, 5639592.176727641373873 ], [ -6176648.379162908531725, 5639093.526498019695282 ], [ -6191564.178150911815464, 5636257.166635123081505 ], [ -6224227.233862801454961, 5639502.564604640938342 ], [ -6258859.589630588889122, 5636754.780004520900548 ], [ -6267530.445161372423172, 5637283.414097796194255 ], [ -6289063.37589467689395, 5638596.207428666763008 ], [ -6297524.770393242128193, 5640412.722827804274857 ], [ -6345174.293755429796875, 5635422.319814696907997 ], [ -6363788.419403440319002, 5638287.356820070184767 ], [ -6367530.445161372423172, 5636542.283421253785491 ], [ -6380207.105276213027537, 5630630.591791296377778 ], [ -6391462.26755743380636, 5632221.782080980017781 ], [ -6403683.234889992512763, 5631092.745580152608454 ], [ -6407758.461082231253386, 5632543.157237322069705 ], [ -6415904.202222554013133, 5631522.701248002238572 ], [ -6421166.661941315047443, 5627349.765179906971753 ], [ -6428082.768357735127211, 5626875.107973411679268 ], [ -6439578.204090754501522, 5619462.327791619114578 ], [ -6458903.727605849504471, 5613529.466986390762031 ], [ -6467530.445161372423172, 5603610.512876380234957 ], [ -6487194.748743869364262, 5581000.600869324989617 ], [ -6489851.890446092002094, 5568433.798112742602825 ], [ -6500475.746010827831924, 5559838.397594111040235 ], [ -6509855.833119202405214, 5558680.911325309425592 ], [ -6517577.562285764142871, 5558484.556696050800383 ], [ -6566494.410325074568391, 5552155.360506523400545 ], [ -6566947.934383755549788, 5552051.110232932493091 ], [ -6567530.445161372423172, 5551917.210152498446405 ], [ -6588269.780799666419625, 5547149.918598713353276 ], [ -6582352.458143654279411, 5543156.87011962197721 ], [ -6589485.281791109591722, 5540187.332244508899748 ], [ -6601051.386186419054866, 5538938.105752314440906 ], [ -6613540.894435693509877, 5535286.934469288215041 ], [ -6621648.94562279433012, 5531159.132513607852161 ], [ -6625620.524443664588034, 5525448.504477499984205 ], [ -6650707.899557730183005, 5516103.853169624693692 ], [ -6667530.445161372423172, 5503586.630565591156483 ], [ -6679818.677178350277245, 5494443.273835250176489 ], [ -6693730.981161790899932, 5478492.451227191835642 ], [ -6710630.213938158005476, 5466898.669708820991218 ], [ -6722573.217865697108209, 5462479.362230927683413 ], [ -6731067.591073333285749, 5461793.285198490135372 ], [ -6739731.569070472382009, 5463182.06298859231174 ], [ -6754138.553689965046942, 5468624.222374713048339 ], [ -6764715.296813170425594, 5469225.709698729217052 ], [ -6767530.445161372423172, 5470034.169898227788508 ], [ -6791060.574116053059697, 5476791.601619745604694 ], [ -6852287.903126827441156, 5484394.45808547642082 ], [ -6843058.57583134341985, 5481554.821844629943371 ], [ -6834969.369620856828988, 5476866.652968814596534 ], [ -6818790.957199880853295, 5475657.336563748307526 ], [ -6802344.003862191922963, 5475753.259991989471018 ], [ -6768060.280161714181304, 5466280.148165174759924 ], [ -6767530.445161372423172, 5466178.090282510966063 ], [ -6751259.983512558974326, 5463044.041258251294494 ], [ -6741064.851165734231472, 5460173.890809113159776 ], [ -6732330.204506304115057, 5453811.964794644154608 ], [ -6733211.038397124037147, 5452051.110232932493091 ], [ -6738586.736741323955357, 5441304.67659723944962 ], [ -6744928.07137109246105, 5430932.548880861140788 ], [ -6753502.535729326307774, 5422959.545537354424596 ], [ -6767530.445161372423172, 5413200.68606957886368 ], [ -6782994.924126329831779, 5402442.441750105470419 ], [ -6797269.993909541517496, 5395527.836129132658243 ], [ -6822145.363036728464067, 5370801.603043831884861 ], [ -6847892.312332192435861, 5359153.212216269224882 ], [ -6861556.593391294591129, 5352051.110232932493091 ], [ -6861682.123967661522329, 5351985.864871575497091 ], [ -6867530.445161372423172, 5347470.663707952946424 ], [ -6876362.360748020932078, 5340651.976051615551114 ], [ -6910806.266749698668718, 5332062.935683236457407 ], [ -6923592.583380604162812, 5329876.689286831766367 ], [ -6935394.249983556568623, 5331043.097618239931762 ], [ -6949758.833405675366521, 5324040.418652867898345 ], [ -6966757.002309250645339, 5319754.572680595330894 ], [ -6967530.445161372423172, 5318748.502387553453445 ], [ -6971774.477332063950598, 5313227.997959937900305 ], [ -7012635.097869956865907, 5295703.021702592261136 ], [ -7028318.829654878936708, 5293491.732894307002425 ], [ -7041665.784339975565672, 5288810.07141509372741 ], [ -7045613.806940087117255, 5280851.070970773696899 ], [ -7057528.543402709066868, 5276044.299960691481829 ], [ -7060835.836798029020429, 5272361.047759070061147 ], [ -7067530.445161372423172, 5264895.243733029812574 ], [ -7070856.653111195191741, 5261185.868164593353868 ], [ -7082617.237818621098995, 5252051.110232932493091 ], [ -7089484.912491666153073, 5246716.80524280294776 ], [ -7112183.68682022113353, 5244291.048196351155639 ], [ -7120480.187773436307907, 5239243.164730659686029 ], [ -7130086.41460114903748, 5231086.762499646283686 ], [ -7143635.952784818597138, 5225480.750975563190877 ], [ -7167530.445161372423172, 5227828.206775018945336 ], [ -7170386.397084849886596, 5228108.782767179422081 ], [ -7167530.445161372423172, 5226600.120626125484705 ], [ -7163880.168909727595747, 5224671.85511858202517 ], [ -7139947.048613118007779, 5219309.704504411667585 ], [ -7137459.511700401082635, 5211350.781928364187479 ], [ -7149449.628069469705224, 5209446.22500881832093 ], [ -7167530.445161372423172, 5201788.357159822247922 ], [ -7174555.848160142078996, 5198812.849610741250217 ], [ -7208382.581177790649235, 5180452.628043458797038 ], [ -7194625.748251395300031, 5183879.015372782945633 ], [ -7167530.445161372423172, 5196437.848443265073001 ], [ -7165943.69384868722409, 5197173.317051760852337 ], [ -7144790.207602273672819, 5201979.974325593560934 ], [ -7117276.54174947924912, 5215893.318293060176075 ], [ -7097347.978982815518975, 5218565.864612867124379 ], [ -7093555.427439752034843, 5221619.765144001692533 ], [ -7090215.155335361137986, 5233119.402867044322193 ], [ -7088391.903848198242486, 5237212.960636496543884 ], [ -7079087.196646270342171, 5248471.909643282182515 ], [ -7074867.3111093332991, 5252051.110232932493091 ], [ -7067912.125515648163855, 5257950.323413040488958 ], [ -7067530.445161372423172, 5258503.874165695160627 ], [ -7058894.804207041859627, 5271028.138242627494037 ], [ -7042527.942019950598478, 5279368.209722375497222 ], [ -7017779.776484893634915, 5286330.770915298722684 ], [ -6994887.841146071441472, 5301504.015686640515924 ], [ -6982341.797966963611543, 5306121.71358626242727 ], [ -6970182.076808391138911, 5309425.433216993696988 ], [ -6967530.445161372423172, 5312615.043231753632426 ], [ -6965075.088146674446762, 5315568.557281374931335 ], [ -6957555.942478684708476, 5319077.286866704933345 ], [ -6937453.06367836240679, 5326203.460133609361947 ], [ -6915296.082427388988435, 5328128.701112352311611 ], [ -6892903.538968770764768, 5334033.150524664670229 ], [ -6875726.3427873859182, 5337158.888396044261754 ], [ -6867530.445161372423172, 5341460.135699247010052 ], [ -6865192.000861552543938, 5342687.362745905295014 ], [ -6849875.74612055439502, 5345597.235175370238721 ], [ -6831225.179987285286188, 5352051.110232932493091 ], [ -6804162.54410520195961, 5361415.912859470583498 ], [ -6791484.586089813150465, 5368803.849295376800001 ], [ -6775051.76648458186537, 5383898.257828775793314 ], [ -6767530.445161372423172, 5387926.791219228878617 ], [ -6760753.140480604954064, 5391556.818049686029553 ], [ -6755693.264260413125157, 5399699.047590900212526 ], [ -6734959.078743607737124, 5412883.761632957495749 ], [ -6713617.142731079831719, 5430195.28584458399564 ], [ -6703002.709654652513564, 5442569.5799416359514 ], [ -6687111.683127000927925, 5449425.796442492865026 ], [ -6682973.690786415711045, 5452051.110232932493091 ], [ -6667530.445161372423172, 5461848.945117962546647 ], [ -6656304.857611347921193, 5468970.922969835810363 ], [ -6639768.390634753741324, 5476749.905872802250087 ], [ -6633050.156472751870751, 5477637.939879238605499 ], [ -6614327.672209223732352, 5484540.137591162696481 ], [ -6602700.321639926172793, 5491726.51445468980819 ], [ -6584048.506038692779839, 5498930.102434846572578 ], [ -6567530.445161372423172, 5503278.358320913277566 ], [ -6550358.399101475253701, 5507798.770911127328873 ], [ -6518698.838394150137901, 5518388.242636896669865 ], [ -6475916.030241885222495, 5527530.103978781029582 ], [ -6467530.445161372423172, 5529817.169705458916724 ], [ -6425802.526187745854259, 5541197.949032586067915 ], [ -6385285.826473013497889, 5548491.027687028050423 ], [ -6367530.445161372423172, 5549147.530307616107166 ], [ -6356787.510592265985906, 5549544.74873811006546 ], [ -6331201.680773793719709, 5552051.110232932493091 ], [ -6322108.042382949031889, 5552941.913668754510581 ], [ -6309830.540120553225279, 5552597.814835946075618 ], [ -6304828.208040967583656, 5552051.110232932493091 ], [ -6267530.445161372423172, 5547974.839740696363151 ], [ -6255816.125907831825316, 5546694.58242167159915 ], [ -6229899.571822863072157, 5539381.95220688264817 ], [ -6200383.627205094322562, 5523959.846799938939512 ], [ -6195983.325166310183704, 5519882.970261653885245 ], [ -6195267.216055073775351, 5514177.907395529560745 ], [ -6210894.412910161539912, 5516950.830304900184274 ], [ -6224688.935789782553911, 5517132.598716504871845 ], [ -6215120.398915292695165, 5513958.807341353036463 ], [ -6198866.606587870977819, 5504423.360975381918252 ], [ -6199606.271919871680439, 5492466.10611469950527 ], [ -6208779.064285521395504, 5481629.791887138970196 ], [ -6236212.638987715356052, 5476278.716482181102037 ], [ -6243218.259043041616678, 5472014.872656939551234 ], [ -6248885.885758952237666, 5464955.051348303444684 ], [ -6254440.442615192383528, 5462249.287228809669614 ], [ -6267530.445161372423172, 5459160.231125148013234 ], [ -6267740.284858760423958, 5459110.71191415283829 ], [ -6275089.825737249106169, 5454511.843902818858624 ], [ -6282352.064890267327428, 5452051.110232932493091 ], [ -6296639.05649250280112, 5447210.112775227986276 ], [ -6306344.219447426497936, 5446341.165233321487904 ], [ -6317524.001822197809815, 5448091.481776146218181 ], [ -6332994.035888243466616, 5452051.110232932493091 ], [ -6344425.205935121513903, 5454976.972323393449187 ], [ -6361022.919085701927543, 5461596.646029779687524 ], [ -6367530.445161372423172, 5458755.23867656942457 ], [ -6369305.28630645852536, 5457980.282630018889904 ], [ -6376113.034107362851501, 5454205.922218373045325 ], [ -6392084.151785613037646, 5455463.00068302731961 ], [ -6399381.868978419341147, 5453795.199878095649183 ], [ -6411414.386544863693416, 5455659.910897396504879 ], [ -6422072.097904640249908, 5452051.110232932493091 ], [ -6436058.904708554968238, 5447315.046740145422518 ], [ -6429029.72843246627599, 5446336.9670106517151 ], [ -6409468.642709722742438, 5451137.165336206555367 ], [ -6402792.809745098464191, 5450596.141487053595483 ], [ -6388376.402637300081551, 5444401.168194298632443 ], [ -6367530.445161372423172, 5440404.24308317899704 ], [ -6353565.019591697491705, 5437726.565158748067915 ], [ -6344524.142062329687178, 5433307.826212585903704 ], [ -6335911.987750874832273, 5419176.867286216467619 ], [ -6330197.248593435622752, 5416916.741180166602135 ], [ -6318258.955910049378872, 5418387.006380666047335 ], [ -6304794.220121130347252, 5425381.174458152614534 ], [ -6293623.860234661959112, 5429124.987904231064022 ], [ -6271768.398609472438693, 5432191.937951957806945 ], [ -6276083.898253504186869, 5427548.577722534537315 ], [ -6267530.445161372423172, 5427734.984755001962185 ], [ -6267530.445161372423172, 5387685.700266633182764 ], [ -6279918.850993946194649, 5379009.940637497231364 ], [ -6302377.351870702579618, 5367428.834276922978461 ], [ -6296714.436398949474096, 5364630.594109588302672 ], [ -6290142.250805686227977, 5362908.104535887017846 ], [ -6275697.576232969760895, 5366343.912132903002203 ], [ -6267530.445161372423172, 5366148.552314681001008 ], [ -6267530.445161372423172, 5352051.110232932493091 ], [ -6260435.082104688510299, 5352051.110232932493091 ], [ -6262515.515093223191798, 5348736.879560723900795 ], [ -6260272.962876453995705, 5343017.924076925031841 ], [ -6253922.205758376978338, 5332088.751568018458784 ], [ -6245159.291634027846158, 5329687.282723097130656 ], [ -6241649.414740133099258, 5315637.634191782213748 ], [ -6237004.128005401231349, 5307964.115251543931663 ], [ -6237630.723477732390165, 5301794.102195999585092 ], [ -6228848.964376772753894, 5297843.990797526203096 ], [ -6227369.633712770417333, 5291531.095016523264349 ], [ -6195559.313192551024258, 5289743.286542137153447 ], [ -6189114.331191417761147, 5287312.218706460669637 ], [ -6167530.445161372423172, 5284962.764459104277194 ], [ -6167009.173626123927534, 5284906.022887136787176 ], [ -6162835.01130667515099, 5283159.279297304339707 ], [ -6158905.833683177828789, 5279685.692290738224983 ], [ -6167530.445161372423172, 5276638.744954706169665 ], [ -6180563.42305394820869, 5272034.387138618156314 ], [ -6167530.445161372423172, 5267913.166882064193487 ], [ -6163032.883561098016798, 5266490.971423365175724 ], [ -6146454.015387126244605, 5257443.626147483475506 ], [ -6133408.580327812582254, 5259225.577182940207422 ], [ -6127769.221076821908355, 5258937.363134915009141 ], [ -6113178.497935364954174, 5253261.430368325673044 ], [ -6111430.507405549287796, 5252051.110232932493091 ], [ -6109117.405475587584078, 5250449.503248628228903 ], [ -6106884.275747123174369, 5247946.755076959729195 ], [ -6099563.002333553507924, 5248485.037810198962688 ], [ -6089047.505384335294366, 5250676.964480811730027 ], [ -6070028.212739176116884, 5250134.540050214156508 ], [ -6067530.445161372423172, 5249739.330557011067867 ], [ -6049755.7291493518278, 5246926.924563211388886 ], [ -6051461.199532692320645, 5242030.63637528475374 ], [ -6054523.508232061751187, 5238642.519018869847059 ], [ -6038656.03792517632246, 5239760.452457898296416 ], [ -6028757.713959984481335, 5236269.934419494122267 ], [ -6025304.37199592590332, 5237949.715623195283115 ], [ -6022854.525036429986358, 5240115.509390187449753 ], [ -6003156.813233255408704, 5246055.748121135868132 ], [ -5990821.583317594602704, 5252051.110232932493091 ], [ -5977857.432132313959301, 5258352.150534512475133 ], [ -5974776.278456334024668, 5256832.027121656574309 ], [ -5973622.023638877086341, 5252172.704754247330129 ], [ -5973569.029172264970839, 5252051.110232932493091 ], [ -5970305.307755252346396, 5244562.580415002070367 ], [ -5967530.445161372423172, 5243061.408213265240192 ], [ -5960586.011067869141698, 5239304.540597206912935 ], [ -5949043.462893324904144, 5238098.807848701253533 ], [ -5933161.858853980898857, 5242122.649500193074346 ], [ -5926924.17159557249397, 5238646.903550636954606 ], [ -5919480.405834029428661, 5231942.940566795878112 ], [ -5912394.694628104567528, 5223154.832160389050841 ], [ -5912870.53028754517436, 5220005.031715659424663 ], [ -5921953.809014288708568, 5217258.383056654594839 ], [ -5930141.95135198533535, 5213298.701190738938749 ], [ -5895961.875022873282433, 5211668.140021229162812 ], [ -5892494.399326356127858, 5210001.793083195574582 ], [ -5888706.559027443639934, 5206530.721992696635425 ], [ -5892192.879700572229922, 5203013.180034089833498 ], [ -5895415.370701140724123, 5201260.141498254612088 ], [ -5901615.368006323464215, 5203308.974673939868808 ], [ -5913044.846321200020611, 5201445.629409538581967 ], [ -5923027.972681143321097, 5196881.594233847223222 ], [ -5933703.651931561529636, 5194343.802732730284333 ], [ -5940539.66719738394022, 5194051.921946569345891 ], [ -5948129.481527666561306, 5191941.935788422822952 ], [ -5955059.721676548942924, 5188675.753584594465792 ], [ -5962263.21398629527539, 5187763.69184897467494 ], [ -5967530.445161372423172, 5185850.538681730628014 ], [ -5984735.848595511168242, 5179601.226475825533271 ], [ -6007717.297573238611221, 5174330.124391835182905 ], [ -6031744.642752907238901, 5165884.542227645404637 ], [ -6056257.246080318465829, 5160550.828518878668547 ], [ -6067530.445161372423172, 5157710.241563713178039 ], [ -6081707.386994153261185, 5154137.978203083388507 ], [ -6087243.098873782902956, 5153567.574726754799485 ], [ -6093659.813410000875592, 5153821.590029242448509 ], [ -6097757.222369659692049, 5152051.110232932493091 ], [ -6167530.445161372423172, 5152051.110232932493091 ], [ -6167530.445161372423172, 5143620.528075631707907 ], [ -6167758.261446429416537, 5144004.289732722565532 ], [ -6175093.668592457659543, 5147757.589441500604153 ], [ -6179456.280678022652864, 5142544.21417795214802 ], [ -6179428.013213105499744, 5138657.683118127286434 ], [ -6184855.366477217525244, 5133350.511849777773023 ], [ -6191234.391060210764408, 5142432.571324042975903 ], [ -6202725.115549076348543, 5139109.021728849969804 ], [ -6207784.991769265383482, 5129448.414655416272581 ], [ -6205250.342415018007159, 5126685.717028073966503 ], [ -6201721.620544512756169, 5119281.761855395510793 ], [ -6207403.380992881022394, 5115414.447505792602897 ], [ -6211615.233265551738441, 5116478.007271442562342 ], [ -6220354.591169136576355, 5105585.834822528995574 ], [ -6230936.045536495745182, 5101614.370147785171866 ], [ -6241851.998238709755242, 5090480.857893735170364 ], [ -6254784.363438352942467, 5081980.58133945800364 ], [ -6258327.219041313976049, 5076292.961710929870605 ], [ -6267530.445161372423172, 5070753.040297063067555 ], [ -6279984.808412087149918, 5063256.082950950600207 ], [ -6288210.640703006647527, 5063645.681528475135565 ], [ -6294274.011927757412195, 5063215.309450143016875 ], [ -6303409.114340185187757, 5057771.667570592835546 ], [ -6304145.478539580479264, 5052051.110232932493091 ], [ -6345304.118781327269971, 5052051.110232932493091 ], [ -6352203.470031518489122, 5063922.008379076607525 ], [ -6357183.255101107992232, 5069563.357677776366472 ], [ -6366012.126643597148359, 5071382.232495917007327 ], [ -6367530.445161372423172, 5069125.672709033824503 ], [ -6368301.79130189679563, 5067979.280392732471228 ], [ -6371726.865801034495234, 5064646.735731286928058 ], [ -6380225.95025282446295, 5071287.231236099265516 ], [ -6386670.932253959588706, 5095865.753096419386566 ], [ -6386722.755939640104771, 5101780.842313521541655 ], [ -6377700.723386882804334, 5122348.542092153802514 ], [ -6367530.445161372423172, 5130747.315695910714567 ], [ -6355360.003613946028054, 5140797.855213914066553 ], [ -6362492.82726139947772, 5141414.281783504411578 ], [ -6367530.445161372423172, 5138149.217822282575071 ], [ -6382218.806529490277171, 5128629.154906692914665 ], [ -6380183.549055446870625, 5131726.470726042985916 ], [ -6376838.565706905908883, 5134951.706598904915154 ], [ -6370186.288963046856225, 5140150.084737489931285 ], [ -6367530.445161372423172, 5141434.033038945868611 ], [ -6360090.092743431217968, 5145031.017109779641032 ], [ -6346644.201931125484407, 5147873.583127719350159 ], [ -6337396.02965903095901, 5148306.306705393828452 ], [ -6331021.716320187784731, 5151000.007291392423213 ], [ -6328985.309452001005411, 5152051.110232932493091 ], [ -6321782.966536400839686, 5155768.64033108484 ], [ -6320068.07366475276649, 5158298.301203396171331 ], [ -6328260.927246605046093, 5155389.978947228752077 ], [ -6341871.711604262702167, 5152524.648809547536075 ], [ -6338380.679686982184649, 5156280.904243011027575 ], [ -6334974.45016445312649, 5158289.396047415211797 ], [ -6267530.445161372423172, 5188678.642854129895568 ], [ -6262242.262932355515659, 5191061.417644997127354 ], [ -6247609.138593521900475, 5196443.979454909451306 ], [ -6218427.692310608923435, 5203304.559952171519399 ], [ -6214380.733583291061223, 5207792.396347856149077 ], [ -6218361.734892470762134, 5210658.697538361884654 ], [ -6207035.903948958031833, 5208118.793626870028675 ], [ -6207968.730291225016117, 5204403.710018172860146 ], [ -6209744.86933686118573, 5201692.936350643634796 ], [ -6210409.154762416146696, 5197080.497922705486417 ], [ -6209302.01238649059087, 5192640.935251509770751 ], [ -6197797.154165167361498, 5190472.848151117563248 ], [ -6188195.638581605628133, 5182194.912004328332841 ], [ -6192751.411677437834442, 5193437.150056381709874 ], [ -6184110.989901063032448, 5199780.418183491565287 ], [ -6167530.445161372423172, 5204006.193716378882527 ], [ -6150840.183693453669548, 5208259.932037761434913 ], [ -6123043.843191486783326, 5209181.647856978699565 ], [ -6114144.302986703813076, 5213126.855450293980539 ], [ -6137921.952226269058883, 5215774.408471220172942 ], [ -6166095.19226046744734, 5214334.061100629158318 ], [ -6167530.445161372423172, 5214576.948247951455414 ], [ -6183531.50687025859952, 5217284.800104682333767 ], [ -6207582.408270691521466, 5215360.404775297269225 ], [ -6233032.549184525385499, 5217209.951450761407614 ], [ -6240839.080745841376483, 5214765.766964598558843 ], [ -6247166.281643151305616, 5209477.091463814489543 ], [ -6255392.11393407266587, 5211813.589313949458301 ], [ -6259368.403999101370573, 5212205.841279668733478 ], [ -6263203.356739541515708, 5214030.083303718827665 ], [ -6254953.968227857723832, 5223110.853805209510028 ], [ -6229159.906490862369537, 5236598.916848090477288 ], [ -6213433.773508561775088, 5248296.864167648367584 ], [ -6209000.492760706692934, 5250746.950495477765799 ], [ -6208023.948017864488065, 5252051.110232932493091 ], [ -6205481.193378508090973, 5255446.918000249192119 ], [ -6214107.481422425247729, 5254660.251423068344593 ], [ -6221650.183311178348958, 5252819.847043654881418 ], [ -6226870.241832563653588, 5258212.388214221224189 ], [ -6236170.237790341489017, 5265365.850589673966169 ], [ -6237070.08542353939265, 5262390.478678952902555 ], [ -6232401.242468039505184, 5253475.649960893206298 ], [ -6234018.168911401182413, 5252051.110232932493091 ], [ -6250238.01283082831651, 5237761.151565107516944 ], [ -6261757.004784610122442, 5236642.779569531790912 ], [ -6267530.445161372423172, 5233884.042652128264308 ], [ -6277134.505699596367776, 5229294.911279018037021 ], [ -6298848.630000199191272, 5222890.956388953141868 ], [ -6324195.123542672023177, 5210645.472095596604049 ], [ -6356947.692893465980887, 5200306.099351563490927 ], [ -6363811.975624203681946, 5200266.343805150128901 ], [ -6367530.445161372423172, 5202393.810729228891432 ], [ -6378685.37341483309865, 5208775.936671769246459 ], [ -6374525.344827843829989, 5212646.538367429748178 ], [ -6370657.413378332741559, 5217887.952575154602528 ], [ -6374355.740038341842592, 5216377.737421441823244 ], [ -6376753.763312154449522, 5214104.978043218143284 ], [ -6385723.972179230302572, 5210455.903706282377243 ], [ -6378449.811207190155983, 5203384.024370986968279 ], [ -6381964.399345236830413, 5200730.13964669033885 ], [ -6392366.826434784568846, 5197239.615419604815543 ], [ -6402053.144413097761571, 5192185.26897216681391 ], [ -6410533.383888275362551, 5188804.137900036759675 ], [ -6417392.955374862067401, 5193105.408605569973588 ], [ -6436327.445625269785523, 5187670.705781456083059 ], [ -6452275.007082753814757, 5186209.279922425746918 ], [ -6455723.63780266046524, 5188963.507163397967815 ], [ -6456736.555295527912676, 5193308.87918867636472 ], [ -6462319.379616687074304, 5194357.069654241204262 ], [ -6467530.445161372423172, 5193755.007955150678754 ], [ -6472693.539241315796971, 5193158.488650667481124 ], [ -6476627.428108967840672, 5195466.949561316519976 ], [ -6477159.798698244616389, 5192711.714804801158607 ], [ -6474446.12206618860364, 5188064.778292404487729 ], [ -6472344.907174004241824, 5179117.817556033842266 ], [ -6475572.109418724663556, 5175049.220642599277198 ], [ -6474879.556528251618147, 5169653.61721520498395 ], [ -6467530.445161372423172, 5168361.426335044205189 ], [ -6465932.903881940990686, 5168080.531384769827127 ], [ -6463756.309083313681185, 5166426.955909185111523 ], [ -6463327.585865400731564, 5164430.422821577638388 ], [ -6467530.445161372423172, 5161472.032676023431122 ], [ -6480914.349757619202137, 5152051.110232932493091 ], [ -6495837.126295059919357, 5152051.110232932493091 ], [ -6499707.813213908113539, 5152502.361852250993252 ], [ -6500816.081115995533764, 5152051.110232932493091 ], [ -6567530.445161372423172, 5152051.110232932493091 ], [ -6567530.445161372423172, 5125290.291131032630801 ], [ -6570107.934590331278741, 5128893.301329620182514 ], [ -6572383.465516169555485, 5133641.266741410829127 ], [ -6575737.871353018097579, 5134683.382962297648191 ], [ -6580194.708321639336646, 5135895.205753401853144 ], [ -6584778.748882386833429, 5135854.965072411112487 ], [ -6587836.346337601542473, 5135175.299469390884042 ], [ -6591628.89788066688925, 5132106.799466440454125 ], [ -6597126.919807073660195, 5129470.797067130915821 ], [ -6601286.948394062928855, 5131668.30044908169657 ], [ -6604542.418103698641062, 5135197.658248418010771 ], [ -6607326.763398048467934, 5129520.038048138841987 ], [ -6611378.433369521982968, 5123518.306459442712367 ], [ -6610704.725455661304295, 5116509.417285898700356 ], [ -6612447.885792224667966, 5112348.26480866689235 ], [ -6616292.261020971462131, 5113470.785553586669266 ], [ -6620117.791273107752204, 5117119.633201345801353 ], [ -6630854.716697512194514, 5120035.165796529501677 ], [ -6639405.624834980815649, 5119766.104893976822495 ], [ -6637667.175742570310831, 5123657.22730775270611 ], [ -6629582.6807762356475, 5129238.015475607477129 ], [ -6632070.217688952572644, 5130330.211878628470004 ], [ -6636037.08526567555964, 5129555.849390212446451 ], [ -6637766.111869780346751, 5130330.211878628470004 ], [ -6634929.942889749072492, 5135394.411520899273455 ], [ -6634656.690728883258998, 5140976.536832176148891 ], [ -6638274.926238290965557, 5139024.119326017796993 ], [ -6642825.98808996938169, 5133131.317077378742397 ], [ -6653836.165675238706172, 5128436.633320125751197 ], [ -6653322.640062577091157, 5120568.764021911658347 ], [ -6663687.377198901958764, 5104407.737409139052033 ], [ -6664149.079125884920359, 5097513.971248853951693 ], [ -6667530.445161372423172, 5094711.500763445161283 ], [ -6670796.644625592976809, 5092004.480138681828976 ], [ -6679366.397739675827324, 5087260.943643368780613 ], [ -6690795.876054547727108, 5088596.036489060148597 ], [ -6699521.100225676782429, 5084472.45297222957015 ], [ -6703949.66972937900573, 5079736.041196175850928 ], [ -6707798.756202277727425, 5079022.296106997877359 ], [ -6709805.746211404912174, 5085054.631928317248821 ], [ -6711266.231898794881999, 5086918.097806440666318 ], [ -6714479.300411057658494, 5078023.803477196954191 ], [ -6717753.615097303874791, 5077472.522984083741903 ], [ -6718992.672309512272477, 5083781.882760750129819 ], [ -6720547.382879960350692, 5087946.571911628358066 ], [ -6725008.931092734448612, 5084355.10720893740654 ], [ -6727972.303664893843234, 5074823.811709659174085 ], [ -6731077.013561639003456, 5075628.501621935516596 ], [ -6732066.374833742156625, 5079175.894523212686181 ], [ -6734290.082073900848627, 5080250.965187707915902 ], [ -6735053.303626666776836, 5076198.043670957908034 ], [ -6733932.027518280781806, 5070490.966977095231414 ], [ -6735547.984262717887759, 5067440.592401140369475 ], [ -6738633.849182851612568, 5069070.078632020391524 ], [ -6741738.55907959677279, 5071816.503485995344818 ], [ -6746859.681473771110177, 5069730.791176256723702 ], [ -6751561.503138342872262, 5068884.522092666476965 ], [ -6751580.348114954307675, 5071680.797412545420229 ], [ -6750685.211725908331573, 5075108.630912230350077 ], [ -6760055.876345976255834, 5073214.08498312253505 ], [ -6767530.445161372423172, 5069006.057152760215104 ], [ -6771292.193650588393211, 5066888.270465074107051 ], [ -6780017.417821711860597, 5058125.369032117538154 ], [ -6776992.799075566232204, 5056665.073971623554826 ], [ -6773586.569553037174046, 5053870.415585500188172 ], [ -6775617.699303496629, 5052051.110232932493091 ], [ -6788742.641992838121951, 5040294.954093000851572 ], [ -6804280.325209023430943, 5028041.165966987609863 ], [ -6816016.034393837675452, 5007990.047713678330183 ], [ -6820727.278546715155244, 5005638.367799131199718 ], [ -6824774.237274033017457, 5001953.379147569648921 ], [ -6829070.891941455192864, 4989801.631838496774435 ], [ -6834031.832034435123205, 4978962.571170593611896 ], [ -6831256.90922839101404, 4974129.097771629691124 ], [ -6829428.94649707339704, 4969153.536982253193855 ], [ -6825023.933214134536684, 4964252.147421752102673 ], [ -6821278.49411259777844, 4963809.718077943660319 ], [ -6817222.112896973267198, 4964694.54388633184135 ], [ -6814244.606592356227338, 4964487.174637597985566 ], [ -6812331.841466287150979, 4962403.865049091167748 ], [ -6813179.865413805469871, 4959904.776551796123385 ], [ -6817858.130857609212399, 4959282.146954429335892 ], [ -6826583.355028736405075, 4954908.074518650770187 ], [ -6834234.415533007122576, 4953227.727956866845489 ], [ -6835086.849253880791366, 4952051.110232932493091 ], [ -6838069.368273447267711, 4947934.327127733267844 ], [ -6843817.086139956489205, 4941812.92670545168221 ], [ -6854982.734782272018492, 4932248.520879318937659 ], [ -6850210.244455409236252, 4929296.520558997988701 ], [ -6832962.379611729644239, 4925967.425353324040771 ], [ -6825273.629154237918556, 4922539.055705465376377 ], [ -6813636.856096635572612, 4904605.033500320278108 ], [ -6816293.997798857279122, 4902808.276634252630174 ], [ -6817349.316489098593593, 4899515.964901587925851 ], [ -6807003.424329383298755, 4894893.517959619872272 ], [ -6803700.842178218998015, 4881963.099383533000946 ], [ -6795206.468970582820475, 4877556.59977344982326 ], [ -6782547.355931806378067, 4874844.798012332059443 ], [ -6767530.445161372423172, 4878645.02394687011838 ], [ -6767530.445161372423172, 4868774.565715547651052 ], [ -6793086.409101789817214, 4865063.196335766464472 ], [ -6800483.062421805225313, 4860799.450194188393652 ], [ -6817443.541372157633305, 4856166.967075846157968 ], [ -6818498.860062400810421, 4858478.945627898909152 ], [ -6817273.936582654714584, 4863259.656703997403383 ], [ -6818343.389005358330905, 4873039.394367083907127 ], [ -6821688.372353899292648, 4873493.132949261926115 ], [ -6848038.360900932922959, 4857541.125503787770867 ], [ -6858224.070759451016784, 4856537.503438915126026 ], [ -6866438.544979887083173, 4852051.110232932493091 ], [ -6866930.584718117490411, 4852051.110232932493091 ], [ -6867530.445161372423172, 4852862.947266196832061 ], [ -6868706.588999600149691, 4854454.712709401734173 ], [ -6870237.743349284864962, 4866426.047568610869348 ], [ -6867530.445161372423172, 4871487.072245361283422 ], [ -6864876.347503310069442, 4876448.643823229707778 ], [ -6867530.445161372423172, 4876300.867173032835126 ], [ -6867731.361459953710437, 4876289.680419039912522 ], [ -6876682.725350417196751, 4870274.151976795867085 ], [ -6880508.255602553486824, 4873974.90178229380399 ], [ -6882425.731972772628069, 4878033.381008701398969 ], [ -6885181.809802207164466, 4880327.964859437197447 ], [ -6888168.738595130853355, 4881196.975536988116801 ], [ -6885615.244264271110296, 4872332.993516235612333 ], [ -6891683.326733174733818, 4865676.750180246308446 ], [ -6892997.039879595860839, 4852051.110232932493091 ], [ -6893346.39591913856566, 4848427.64066409971565 ], [ -6900973.900202644057572, 4841233.653123635798693 ], [ -6924751.549442213028669, 4836605.651334784924984 ], [ -6940251.542705170810223, 4837584.208530355244875 ], [ -6954140.290467849001288, 4836144.548272712156177 ], [ -6967530.445161372423172, 4833735.36767998803407 ], [ -6972608.36754712369293, 4832821.738797938451171 ], [ -6982812.922382252290845, 4834798.689475539140403 ], [ -6993267.173157482407987, 4831291.535414381884038 ], [ -7028752.26411694381386, 4830335.560919065028429 ], [ -7036233.719831711612642, 4832195.576790574006736 ], [ -7045788.122973741963506, 4825567.684427171945572 ], [ -7061085.532738128677011, 4821645.19118535052985 ], [ -7067530.445161372423172, 4819163.805458875373006 ], [ -7099750.713500781916082, 4806758.529993494041264 ], [ -7108278.065417487174273, 4801334.536747998557985 ], [ -7118661.647530427202582, 4792856.096171032637358 ], [ -7125634.288876682519913, 4788292.772987995296717 ], [ -7131367.873010731302202, 4786808.887945062480867 ], [ -7134891.883637082763016, 4783005.192743531428277 ], [ -7138740.970109981484711, 4780518.792522745206952 ], [ -7135023.79847336281091, 4789008.520446426235139 ], [ -7130986.262234348803759, 4796156.947326634079218 ], [ -7127631.856397501192987, 4809981.45512305572629 ], [ -7128621.217669603414834, 4821140.561968730762601 ], [ -7132781.246256592683494, 4825723.214648897759616 ], [ -7137082.612168171443045, 4828776.497968391515315 ], [ -7132041.580924591980875, 4817776.927544026635587 ], [ -7131226.535686145536602, 4804262.259745933115482 ], [ -7132960.273534404113889, 4796332.125107522122562 ], [ -7142444.008014143444598, 4781007.605912535451353 ], [ -7146481.544253155589104, 4777433.208222758956254 ], [ -7151202.210894338786602, 4774289.170100339688361 ], [ -7154759.200229761190712, 4772920.902184925973415 ], [ -7158042.937404314056039, 4770463.958404063247144 ], [ -7161859.045168143697083, 4766569.944228013046086 ], [ -7165477.280677551403642, 4758832.172417562454939 ], [ -7163373.218451766297221, 4752051.110232932493091 ], [ -7163286.552146464586258, 4751771.798338843509555 ], [ -7144794.918846427462995, 4749192.561575961299241 ], [ -7139833.978753449395299, 4751371.390789173543453 ], [ -7137308.751887507736683, 4746311.791542763821781 ], [ -7135895.378641644492745, 4739276.353064735420048 ], [ -7137280.484422590583563, 4731659.835951323620975 ], [ -7140371.060586876235902, 4723900.672544158995152 ], [ -7142717.260175011120737, 4714253.889108917675912 ], [ -7144705.405207521282136, 4699517.820223190821707 ], [ -7147697.045244598761201, 4686232.500099444761872 ], [ -7148088.078509289771318, 4690269.376704873517156 ], [ -7146217.714580596424639, 4706407.573407392017543 ], [ -7149247.044570895843208, 4704722.986562325619161 ], [ -7151334.125730619765818, 4701001.984640355221927 ], [ -7156978.196225764229894, 4680165.523052190430462 ], [ -7164737.615345550701022, 4669033.718592125922441 ], [ -7167530.445161372423172, 4666020.998461280949414 ], [ -7171884.572725463658571, 4661324.053559630177915 ], [ -7179257.669824713841081, 4662599.126624216325581 ], [ -7177599.311882902868092, 4656467.950817598961294 ], [ -7179625.146868639625609, 4653272.197319564409554 ], [ -7179942.460247437469661, 4652051.110232932493091 ], [ -7181358.884716894477606, 4646600.417812097817659 ], [ -7185754.475511531345546, 4642174.875442141667008 ], [ -7189886.236633602529764, 4642601.088090216740966 ], [ -7195822.404266226105392, 4639549.224686860106885 ], [ -7198163.892610205337405, 4637213.415233668871224 ], [ -7198338.208643861114979, 4632738.329522497020662 ], [ -7202309.787464736029506, 4628799.077376145869493 ], [ -7216641.39217778109014, 4608301.142258996143937 ], [ -7229083.787985526956618, 4602239.649333032779396 ], [ -7232061.294290145859122, 4603121.196332190185785 ], [ -7228782.268359743058681, 4612811.072356233373284 ], [ -7226535.00489882286638, 4622594.689099189825356 ], [ -7234087.129275881685317, 4626848.0463931504637 ], [ -7241314.177806396968663, 4629095.082472454756498 ], [ -7249605.967515456490219, 4628799.077376145869493 ], [ -7258764.626148645766079, 4636389.39769973885268 ], [ -7267530.445161372423172, 4640483.524933314882219 ], [ -7270571.003995751962066, 4641903.635787879116833 ], [ -7281796.11014255322516, 4652051.110232932493091 ], [ -7287050.936042511835694, 4656801.462776211090386 ], [ -7286570.389138920232654, 4660927.9607058679685 ], [ -7286984.978624371811748, 4667846.687027101404965 ], [ -7281976.926089864224195, 4678763.582358327694237 ], [ -7277176.168298085220158, 4686386.512591853737831 ], [ -7270547.447774989530444, 4690331.908011795952916 ], [ -7267530.445161372423172, 4690961.664217912591994 ], [ -7251311.437898798845708, 4694347.150340648368001 ], [ -7246487.123886252753437, 4700382.421170335263014 ], [ -7243627.398685455322266, 4705462.144252222962677 ], [ -7253158.245606723241508, 4696735.94644150044769 ], [ -7267433.315389937721193, 4693775.061625554226339 ], [ -7267530.445161372423172, 4693733.89949310850352 ], [ -7275126.777091584168375, 4690514.688571536913514 ], [ -7281279.661955240182579, 4685524.960985164158046 ], [ -7284921.453685413114727, 4679255.016606412827969 ], [ -7293166.130952946841717, 4671691.740838744677603 ], [ -7292586.647922140546143, 4666620.840200076811016 ], [ -7291206.253385348245502, 4663014.441005866974592 ], [ -7291842.27134598698467, 4655491.491065921261907 ], [ -7289398.518903687596321, 4652051.110232932493091 ], [ -7286626.924068753607571, 4648149.184005925431848 ], [ -7276285.743153189308941, 4636103.39268109574914 ], [ -7274311.731853135861456, 4617352.183439103886485 ], [ -7267530.445161372423172, 4606545.778460594825447 ], [ -7266420.397897069342434, 4604776.848635239526629 ], [ -7254326.634156637825072, 4590086.68937240447849 ], [ -7245026.638198859989643, 4585904.230338792316616 ], [ -7244574.3587601846084, 4580429.714523712173104 ], [ -7248866.302183452993631, 4571381.140869204886258 ], [ -7254524.50641105696559, 4567241.748160194605589 ], [ -7247165.54304426535964, 4568068.835485157556832 ], [ -7243500.195093328133225, 4565998.494292605668306 ], [ -7239933.783269602805376, 4558436.536033099517226 ], [ -7240163.494662212207913, 4552051.110232932493091 ], [ -7267530.445161372423172, 4552051.110232932493091 ], [ -7358657.349869293160737, 4552051.110232932493091 ], [ -7361408.502507351338863, 4557564.254849227145314 ], [ -7358445.129935192875564, 4568127.560023230500519 ], [ -7352099.084061269648373, 4570001.603794666938484 ], [ -7343854.406793735921383, 4568289.050071506761014 ], [ -7333046.812707038596272, 4568303.730808151885867 ], [ -7334592.100789182819426, 4570647.376990471966565 ], [ -7338450.60975038819015, 4570260.898376028984785 ], [ -7349842.398112040944397, 4578817.340065078809857 ], [ -7353507.746062978170812, 4583980.562469663098454 ], [ -7359811.390739526599646, 4585396.509709937497973 ], [ -7362685.249672778882086, 4580434.599963537417352 ], [ -7365874.761964277364314, 4579115.411976017057896 ], [ -7361936.161852471530437, 4589969.593882576562464 ], [ -7356786.77199338003993, 4590413.570915951393545 ], [ -7349182.82393063697964, 4593418.237125131301582 ], [ -7351392.397438336163759, 4599691.809442200697958 ], [ -7356193.155230116099119, 4602434.475655558519065 ], [ -7364861.844471408985555, 4598995.015466729179025 ], [ -7364758.197100046090782, 4603403.658131671138108 ], [ -7363132.817867305129766, 4609045.695378330536187 ], [ -7356598.322227264754474, 4609026.230922073125839 ], [ -7350874.160581518895924, 4607186.601239369250834 ], [ -7346002.734127447009087, 4616292.525010209530592 ], [ -7345786.016896413639188, 4620355.313844576478004 ], [ -7353879.934351054951549, 4614449.900345728732646 ], [ -7355698.474594064988196, 4627182.962969995103776 ], [ -7347731.760731550864875, 4639442.627810495905578 ], [ -7340132.523912964388728, 4644780.181491101160645 ], [ -7330639.366944920271635, 4644625.246013138443232 ], [ -7320990.738919830881059, 4645487.031322387047112 ], [ -7327044.687656276859343, 4647728.146980276331306 ], [ -7333258.818693918175995, 4648942.794381698593497 ], [ -7330255.651400336064398, 4652051.110232932493091 ], [ -7328589.975738418288529, 4653775.105454250238836 ], [ -7324608.974429238587618, 4654640.603180730715394 ], [ -7320698.641782351769507, 4658850.520462941378355 ], [ -7330102.285111492499709, 4658227.167895932681859 ], [ -7328995.142735566943884, 4666186.433206154033542 ], [ -7333565.049563854932785, 4664569.235598579980433 ], [ -7339034.804025342687964, 4663820.852925341576338 ], [ -7341164.2863824442029, 4660444.890218447893858 ], [ -7340744.985652836970985, 4654833.995872267521918 ], [ -7341951.097031248733401, 4652051.110232932493091 ], [ -7342342.097420663572848, 4651148.946976575069129 ], [ -7346596.350890710949898, 4648187.898787506856024 ], [ -7353780.998223845846951, 4645879.15710649266839 ], [ -7354478.262358471751213, 4649881.461601254530251 ], [ -7356852.729411520063877, 4651695.539841435849667 ], [ -7357738.443312261253595, 4643124.132008958607912 ], [ -7359622.940973411314189, 4640208.151445244438946 ], [ -7364875.978203868493438, 4648255.649141885340214 ], [ -7366454.244995081797242, 4646634.300723776221275 ], [ -7366251.661496507003903, 4644349.25874388217926 ], [ -7367530.445161372423172, 4640585.244004155509174 ], [ -7367594.366080077365041, 4640397.097027624025941 ], [ -7372098.31549022719264, 4638337.801727460697293 ], [ -7371820.352085206657648, 4633266.954040851444006 ], [ -7373568.223665922880173, 4630502.150851035490632 ], [ -7387994.053262029774487, 4634905.923999335616827 ], [ -7388333.262841035611928, 4633412.440099984407425 ], [ -7380173.387968256138265, 4623910.782670078799129 ], [ -7374213.664114868268371, 4620661.387148621492088 ], [ -7373488.132515327073634, 4615470.938438216224313 ], [ -7378604.543665346689522, 4611162.139395817182958 ], [ -7385661.987406354397535, 4614882.64383159391582 ], [ -7386849.220932881347835, 4614610.358852998353541 ], [ -7383014.268192440271378, 4608228.142691572196782 ], [ -7380597.399942014366388, 4602648.77851206343621 ], [ -7383084.936854732222855, 4597971.629371838644147 ], [ -7382698.614834197796881, 4592208.716545303352177 ], [ -7383235.696667624637485, 4586978.137565979734063 ], [ -7384757.428529003635049, 4582412.933080851100385 ], [ -7381327.642785709351301, 4561331.962964667007327 ], [ -7377195.881663639098406, 4555588.988621536642313 ], [ -7374582.281104695983231, 4552051.110232932493091 ], [ -7388462.154947265982628, 4552051.110232932493091 ], [ -7395371.861605433747172, 4561968.705700422637165 ], [ -7396559.095131957903504, 4566081.710791381075978 ], [ -7398311.677956826984882, 4569331.309127516113222 ], [ -7397463.654009310528636, 4561865.851000904105604 ], [ -7394900.737190146930516, 4553520.027278040535748 ], [ -7393134.261769201606512, 4552051.110232932493091 ], [ -7429423.471989060752094, 4552051.110232932493091 ], [ -7429556.649178699590266, 4552607.930837715044618 ], [ -7436844.943883199244738, 4552254.830938016064465 ], [ -7437192.134477944113314, 4552051.110232932493091 ], [ -7452200.60398231819272, 4552051.110232932493091 ], [ -7452754.815387461334467, 4557583.857810522429645 ], [ -7450757.247866640798748, 4562213.592037616297603 ], [ -7442460.746913427487016, 4573151.653983565978706 ], [ -7434644.792863806709647, 4578729.382085322402418 ], [ -7431196.162143900059164, 4585923.757345158606768 ], [ -7432373.973182118497789, 4597065.080278213135898 ], [ -7433843.881357816047966, 4585728.48491432890296 ], [ -7438310.140814742073417, 4580102.382575658150017 ], [ -7445329.894602527841926, 4575801.729541091248393 ], [ -7454568.644386317580938, 4568132.453713451512158 ], [ -7456825.330335545353591, 4561033.164633257314563 ], [ -7458770.882077691145241, 4552051.110232932493091 ], [ -7467530.445161372423172, 4552051.110232932493091 ], [ -7567530.445161372423172, 4552051.110232932493091 ], [ -7667530.445161372423172, 4552051.110232932493091 ], [ -7667530.445161372423172, 4652051.110232932493091 ], [ -7767530.445161372423172, 4652051.110232932493091 ], [ -7867530.445161372423172, 4652051.110232932493091 ], [ -7967530.445161372423172, 4652051.110232932493091 ], [ -7967530.445161372423172, 4552051.110232932493091 ], [ -8067530.445161372423172, 4552051.110232932493091 ], [ -8167530.445161372423172, 4552051.110232932493091 ], [ -8267530.445161372423172, 4552051.110232932493091 ], [ -8367530.445161372423172, 4552051.110232932493091 ], [ -8467530.445161372423172, 4552051.110232932493091 ], [ -8467530.445161372423172, 4452051.110232932493091 ], [ -8567530.445161372423172, 4452051.110232932493091 ], [ -8667530.445161372423172, 4452051.110232932493091 ], [ -8767530.445161372423172, 4452051.110232932493091 ], [ -8867530.445161372423172, 4452051.110232932493091 ], [ -8967530.445161372423172, 4452051.110232932493091 ], [ -8967530.445161372423172, 4352051.110232932493091 ], [ -9067530.445161372423172, 4352051.110232932493091 ], [ -9067530.445161372423172, 4252051.110232932493091 ], [ -9167530.445161372423172, 4252051.110232932493091 ], [ -9267530.445161372423172, 4252051.110232932493091 ], [ -9367530.445161372423172, 4252051.110232932493091 ], [ -9467530.445161372423172, 4252051.110232932493091 ], [ -9567530.445161372423172, 4252051.110232932493091 ], [ -9567530.445161372423172, 4152051.110232932493091 ], [ -9567530.445161372423172, 4052051.110232932493091 ], [ -9567530.445161372423172, 3952051.110232932493091 ], [ -9667530.445161372423172, 3952051.110232932493091 ], [ -9667530.445161372423172, 3852051.110232932493091 ], [ -9667530.445161372423172, 3752051.110232932493091 ], [ -9667530.445161372423172, 3652051.110232932493091 ], [ -9767530.445161372423172, 3652051.110232932493091 ], [ -9867530.445161372423172, 3652051.110232932493091 ], [ -9867530.445161372423172, 3752051.110232932493091 ], [ -9967530.445161372423172, 3752051.110232932493091 ], [ -10067530.445161372423172, 3752051.110232932493091 ], [ -10167530.445161372423172, 3752051.110232932493091 ], [ -10267530.445161372423172, 3752051.110232932493091 ], [ -10367530.445161372423172, 3752051.110232932493091 ], [ -10367530.445161372423172, 3852051.110232932493091 ], [ -10367530.445161372423172, 3952051.110232932493091 ], [ -10367530.445161372423172, 4052051.110232932493091 ], [ -10467530.445161372423172, 4052051.110232932493091 ], [ -10567530.445161372423172, 4052051.110232932493091 ], [ -10567530.445161372423172, 3952051.110232932493091 ], [ -10667530.445161372423172, 3952051.110232932493091 ], [ -10667530.445161372423172, 4052051.110232932493091 ], [ -10767530.445161372423172, 4052051.110232932493091 ], [ -10767530.445161372423172, 4152051.110232932493091 ], [ -10867530.445161372423172, 4152051.110232932493091 ], [ -10967530.445161372423172, 4152051.110232932493091 ], [ -10967530.445161372423172, 4252051.110232932493091 ], [ -10967530.445161372423172, 4352051.110232932493091 ], [ -11067530.445161372423172, 4352051.110232932493091 ], [ -11067530.445161372423172, 4252051.110232932493091 ], [ -11167530.445161372423172, 4252051.110232932493091 ], [ -11167530.445161372423172, 4152051.110232932493091 ], [ -11267530.445161372423172, 4152051.110232932493091 ], [ -11267530.445161372423172, 4252051.110232932493091 ], [ -11367530.445161372423172, 4252051.110232932493091 ], [ -11367530.445161372423172, 4352051.110232932493091 ], [ -11467530.445161372423172, 4352051.110232932493091 ], [ -11467530.445161372423172, 4452051.110232932493091 ], [ -11567530.445161372423172, 4452051.110232932493091 ], [ -11567530.445161372423172, 4552051.110232932493091 ], [ -11667530.445161372423172, 4552051.110232932493091 ], [ -11667530.445161372423172, 4652051.110232932493091 ], [ -11667530.445161372423172, 4752051.110232932493091 ], [ -11767530.445161372423172, 4752051.110232932493091 ], [ -11867530.445161372423172, 4752051.110232932493091 ], [ -11867530.445161372423172, 4652051.110232932493091 ], [ -11944893.504186546429992, 4652051.110232932493091 ], [ -11942857.878971427679062, 4659251.562871153466403 ], [ -11943409.094537315890193, 4669511.369226374663413 ], [ -11948176.873620023950934, 4684985.834812679328024 ], [ -11953151.947445461526513, 4693390.437365652061999 ], [ -11967530.445161372423172, 4708674.787327658385038 ], [ -11967530.445161372423172, 4752051.110232932493091 ], [ -11999770.698354324325919, 4752051.110232932493091 ], [ -12000160.74160286039114, 4755183.819130962714553 ], [ -11995609.679751176387072, 4765604.40626697614789 ], [ -11991671.079639375209808, 4776549.989753837697208 ], [ -11988797.2207061201334, 4779441.376240928657353 ], [ -11987680.655841890722513, 4778235.599556889384985 ], [ -11988476.856103723868728, 4775904.120532289147377 ], [ -11985527.617264024913311, 4775182.191663808189332 ], [ -11984411.052399793639779, 4780006.211229651235044 ], [ -11982653.758330769836903, 4782497.550193185918033 ], [ -11985767.890715820714831, 4782820.168702738359571 ], [ -11985447.526113428175449, 4784342.903477223590016 ], [ -11983586.584673037752509, 4787387.311292611062527 ], [ -11977141.602671908214688, 4801712.992081278003752 ], [ -11977810.599341616034508, 4819720.784999412484467 ], [ -11970908.626657651737332, 4841736.698432674631476 ], [ -11971238.413748353719711, 4848986.465901641175151 ], [ -11972106.737356454133987, 4852051.110232932493091 ], [ -11975652.849519599229097, 4864566.689030418172479 ], [ -11980048.440314231440425, 4873890.71184859611094 ], [ -11987902.084317076951265, 4880491.497637646272779 ], [ -11984439.319864712655544, 4890113.665435692295432 ], [ -11984721.99451388604939, 4899283.061522766947746 ], [ -11998577.763567490503192, 4912460.831737505272031 ], [ -12003859.068262863904238, 4929709.052831366658211 ], [ -12004871.985755732282996, 4936981.692529815249145 ], [ -12003784.089578773826361, 4952051.110232932493091 ], [ -12003486.879974788054824, 4956168.024845455773175 ], [ -12007119.249216655269265, 4964339.707665174268186 ], [ -12016367.421488750725985, 4977790.207549224607646 ], [ -12012405.265156181529164, 4989452.88839003816247 ], [ -12008146.300441982224584, 4996542.987043440341949 ], [ -11997739.162108279764652, 5027371.029341871850193 ], [ -11995232.780218947678804, 5029850.600336227566004 ], [ -11990879.590621691197157, 5029773.129939284175634 ], [ -11983299.198779713362455, 5034993.205815576948225 ], [ -11986794.941941149532795, 5036208.71879689861089 ], [ -11992085.669124826788902, 5033722.78730021417141 ], [ -11987379.136216105893254, 5045864.448425731621683 ], [ -11984222.644405320286751, 5052051.110232932493091 ], [ -11967530.445161372423172, 5052051.110232932493091 ], [ -11967530.445161372423172, 5152051.110232932493091 ], [ -11967530.445161372423172, 5173000.633527612313628 ], [ -11959337.811018187552691, 5216377.737421441823244 ], [ -11960737.050531594082713, 5223159.22997522354126 ], [ -11957481.580821953713894, 5232237.081508637405932 ], [ -11960036.247453259304166, 5252051.110232932493091 ], [ -11960558.023253783583641, 5256098.01035388559103 ], [ -11959196.473693603649735, 5282659.47584063000977 ], [ -11961910.15032565779984, 5286018.056434075348079 ], [ -11963266.988641686737537, 5289669.503850963898003 ], [ -11960722.916799133643508, 5290207.658204212784767 ], [ -11955776.110438613221049, 5286361.172659337520599 ], [ -11932808.795193346217275, 5286400.26034180354327 ], [ -11918142.692145442590117, 5289960.288075476884842 ], [ -11912809.56376438587904, 5288784.025676489807665 ], [ -11906628.411435812711716, 5283941.479331840761006 ], [ -11898840.724851110950112, 5282963.710024458356202 ], [ -11889097.871942963451147, 5283819.811868996359408 ], [ -11892061.244515120983124, 5285036.352223281748593 ], [ -11896631.151343412697315, 5285353.472630406729877 ], [ -11906863.973643459379673, 5289812.728069161064923 ], [ -11912663.515195649117231, 5294263.628731085918844 ], [ -11930561.531732423231006, 5293964.425021387636662 ], [ -11934231.590927513316274, 5296816.961898917332292 ], [ -11954235.533600626513362, 5293968.761436688713729 ], [ -11960416.685929197818041, 5296894.971614319831133 ], [ -11967530.445161372423172, 5295661.74535159021616 ], [ -11967530.445161372423172, 5320963.644886785186827 ], [ -11965881.729146534577012, 5316440.581332598812878 ], [ -11959102.248810546472669, 5308582.418478719890118 ], [ -11955846.779100906103849, 5317498.024541998282075 ], [ -11953604.226884135976434, 5328679.8592893127352 ], [ -11960218.813674777746201, 5332970.711206912063062 ], [ -11967530.445161372423172, 5335083.878976804204285 ], [ -11967530.445161372423172, 5349105.182033076882362 ], [ -11958839.622063808143139, 5352051.110232932493091 ], [ -11949137.967427214607596, 5355339.679987299256027 ], [ -11962951.335283447057009, 5357206.168469548225403 ], [ -11967530.445161372423172, 5360551.60746992751956 ], [ -11968373.97730340436101, 5361167.881243926472962 ], [ -11975078.077732944861054, 5361651.103247251361609 ], [ -11975568.047124845907092, 5358596.995573493652046 ], [ -11977735.219435166567564, 5354594.592151881195605 ], [ -11980081.419023301452398, 5359910.41763963829726 ], [ -11980750.415693007409573, 5366155.94750814512372 ], [ -11983482.937301678583026, 5376806.825775259174407 ], [ -11994139.771575482562184, 5393888.875897281803191 ], [ -12000580.042332461103797, 5415932.075141970999539 ], [ -12008688.093519564718008, 5426789.682514177635312 ], [ -12024225.776735749095678, 5437133.442825370468199 ], [ -12028277.446707218885422, 5443157.785936633124948 ], [ -12030447.992271907627583, 5452051.110232932493091 ], [ -12031999.329587992280722, 5458407.367419759742916 ], [ -12029907.537184115499258, 5469902.285171447321773 ], [ -12032800.241093978285789, 5477975.595912439748645 ], [ -12025337.630355821922421, 5477521.213246273808181 ], [ -12005696.453482484444976, 5471175.803714221343398 ], [ -11981230.962596599012613, 5466184.01882133167237 ], [ -11973829.598032435402274, 5462550.473911629989743 ], [ -11967530.445161372423172, 5461115.739555966109037 ], [ -11961961.974011341109872, 5459847.429827499203384 ], [ -11896221.273102110251784, 5455651.531916373409331 ], [ -11891924.618434688076377, 5456053.705253571271896 ], [ -11883430.245227053761482, 5458654.387965624220669 ], [ -11879816.720961794257164, 5458344.563401395455003 ], [ -11870149.247960098087788, 5452395.107372337952256 ], [ -11867805.087812356650829, 5452051.110232932493091 ], [ -11867530.445161372423172, 5452010.80740362778306 ], [ -11865291.955238483846188, 5451682.316992764361203 ], [ -11859021.289271004498005, 5451992.604416855610907 ], [ -11858781.033802876248956, 5452051.110232932493091 ], [ -11854390.136268727481365, 5453120.359751148149371 ], [ -11846451.68987113237381, 5457201.375535573810339 ], [ -11845382.237448429688811, 5455693.426664096303284 ], [ -11845527.487177712842822, 5452051.110232932493091 ], [ -11845532.997261317446828, 5451912.938078342936933 ], [ -11842701.53952544182539, 5446521.685092874802649 ], [ -11836887.864240793511271, 5439513.873631590977311 ], [ -11834683.001977244392037, 5435151.596864308230579 ], [ -11846432.844894519075751, 5422832.944138506427407 ], [ -11848684.819599593058228, 5422567.069747759029269 ], [ -11849033.451666904613376, 5426739.084992759861052 ], [ -11850578.739749053493142, 5427561.224901891313493 ], [ -11867530.445161372423172, 5411564.384248122572899 ], [ -11872698.03104680031538, 5406687.880913314409554 ], [ -11880457.450166588649154, 5396771.530480501241982 ], [ -11881230.094207661226392, 5392279.074113839305937 ], [ -11880966.264535101130605, 5389644.421677412465215 ], [ -11877866.265882506966591, 5388998.278929741121829 ], [ -11870794.68840903788805, 5390026.963894545100629 ], [ -11867530.445161372423172, 5391311.714777580462396 ], [ -11860302.747680585831404, 5394156.414150825701654 ], [ -11859793.933312077075243, 5395052.34256876539439 ], [ -11867530.445161372423172, 5393889.595424456521869 ], [ -11869569.764929292723536, 5393583.098997814580798 ], [ -11874257.452861404046416, 5393459.933164111338556 ], [ -11873616.723656615242362, 5398154.907117854803801 ], [ -11872504.870036531239748, 5400386.109117749147117 ], [ -11867530.445161372423172, 5405798.239884935319424 ], [ -11866121.134209388867021, 5407331.557877504266798 ], [ -11859407.611291540786624, 5411492.109547861851752 ], [ -11849872.053126120939851, 5415923.622155372053385 ], [ -11844378.742443863302469, 5419556.965547888539732 ], [ -11840590.902144955471158, 5424879.235313585028052 ], [ -11830004.736533440649509, 5431214.783556739799678 ], [ -11828049.570209996774793, 5432979.404650653712451 ], [ -11828511.272136982530355, 5438189.23058343026787 ], [ -11827842.275467272847891, 5439177.493213727138937 ], [ -11822735.286805555224419, 5438475.218206361867487 ], [ -11820610.515692606568336, 5429508.470136819407344 ], [ -11821877.840369733050466, 5425503.487368320114911 ], [ -11830994.097805546596646, 5420616.85014945268631 ], [ -11832129.507646389305592, 5418889.660944961942732 ], [ -11830532.395878564566374, 5412207.023095906712115 ], [ -11831945.769124427810311, 5411559.798445991240442 ], [ -11835422.667309246957302, 5412346.608595565892756 ], [ -11836501.542220259085298, 5411923.609162480570376 ], [ -11827851.697955578565598, 5404646.151914393529296 ], [ -11825109.753858601674438, 5398982.189354609698057 ], [ -11824737.565570527687669, 5393918.603131953626871 ], [ -11827083.765158660709858, 5384187.649331224150956 ], [ -11829594.858292141929269, 5382570.231504226103425 ], [ -11833910.357936177402735, 5383166.187467153184116 ], [ -11839610.963361157104373, 5386212.887351295910776 ], [ -11840882.999282432720065, 5385230.161088870838284 ], [ -11845405.793669193983078, 5377663.479016576893628 ], [ -11846903.969309810549021, 5378328.236294387839735 ], [ -11849726.004557376727462, 5387305.98004883248359 ], [ -11851261.870151218026876, 5387969.366485140286386 ], [ -11860048.340496333315969, 5383881.234240425750613 ], [ -11863586.484855139628053, 5379951.381542819552124 ], [ -11866620.526089591905475, 5373664.424624665640295 ], [ -11867530.445161372423172, 5372970.346457452513278 ], [ -11870474.323806647211313, 5370724.782035320997238 ], [ -11867530.445161372423172, 5370550.272305619902909 ], [ -11859530.103639516979456, 5370076.021290300413966 ], [ -11849669.469627546146512, 5371343.582296945154667 ], [ -11841749.868206560611725, 5368355.518907241523266 ], [ -11839055.036551116034389, 5368274.387898449786007 ], [ -11831827.988020606338978, 5371189.956723214127123 ], [ -11829618.414512906223536, 5373178.166542375460267 ], [ -11823639.84568290412426, 5382655.372725937515497 ], [ -11820638.783157525584102, 5384349.360296352766454 ], [ -11816177.234944751486182, 5384417.447447272948921 ], [ -11811861.735300719738007, 5385838.539866522885859 ], [ -11805463.865741111338139, 5391017.17699128575623 ], [ -11805204.74731270223856, 5393073.426046008244157 ], [ -11807532.101924225687981, 5404641.915021105669439 ], [ -11806867.816498668864369, 5411191.728013928048313 ], [ -11808064.472513496875763, 5413264.383161313831806 ], [ -11810933.620202599093318, 5415412.18741169013083 ], [ -11810575.565646981820464, 5417499.833974214270711 ], [ -11808342.4359185192734, 5420933.500962822698057 ], [ -11808182.253617322072387, 5424035.515348983928561 ], [ -11810095.018743386492133, 5426793.898948860354722 ], [ -11809232.861063413321972, 5429925.628275893628597 ], [ -11803197.757303578779101, 5436658.047388953156769 ], [ -11802052.924974430352449, 5439623.191862769424915 ], [ -11794675.116631027311087, 5446307.579342004843056 ], [ -11796536.058071410283446, 5448997.852002615109086 ], [ -11801590.513378730043769, 5452051.110232932493091 ], [ -11801958.700091373175383, 5452273.521757482551038 ], [ -11805383.774590514600277, 5455161.334139375016093 ], [ -11808827.694066267460585, 5459667.447504689916968 ], [ -11811447.145815260708332, 5461174.051570280455053 ], [ -11812304.592251088470221, 5460487.773006998002529 ], [ -11808629.821811843663454, 5453111.976002989336848 ], [ -11809416.599585376679897, 5452613.114677178673446 ], [ -11818994.558948172256351, 5456589.879963799379766 ], [ -11821208.843700019642711, 5459093.966907890513539 ], [ -11822381.943494088947773, 5462491.911433778703213 ], [ -11821529.208302415907383, 5465042.84603766631335 ], [ -11816389.240931630134583, 5467558.887938246130943 ], [ -11810245.77855628170073, 5468473.837764897383749 ], [ -11810745.17043648660183, 5470587.107971987687051 ], [ -11818452.765870589762926, 5477458.679847388528287 ], [ -11823588.021997224539518, 5480584.260689725168049 ], [ -11827536.044597333297133, 5482096.243367865681648 ], [ -11832864.461734237149358, 5482491.855299162678421 ], [ -11835248.351275591179729, 5483607.705021843314171 ], [ -11835874.946747925132513, 5485214.362462422810495 ], [ -11834744.248151233419776, 5487323.765561856329441 ], [ -11831917.501659508794546, 5487997.561559351161122 ], [ -11823686.958124436438084, 5487153.2204734897241 ], [ -11819258.388620732352138, 5488650.46225743368268 ], [ -11819672.978106187656522, 5491369.138682921417058 ], [ -11820996.837713144719601, 5492873.243449653498828 ], [ -11820798.965458722785115, 5502583.377395934425294 ], [ -11823922.520332079380751, 5510459.961976719088852 ], [ -11825552.610808974131942, 5511787.873130241408944 ], [ -11827305.19363384693861, 5511924.364136820659041 ], [ -11829161.423830077052116, 5510865.41131753474474 ], [ -11834334.369909934699535, 5510592.357796325348318 ], [ -11837509.748468974605203, 5513169.12766195461154 ], [ -11841033.759095322340727, 5518140.447319366037846 ], [ -11847431.628654930740595, 5529964.90202097967267 ], [ -11851092.265361713245511, 5532949.848913786932826 ], [ -11860495.908690853044391, 5536845.64632080309093 ], [ -11864213.080327469855547, 5536841.534379639662802 ], [ -11867530.445161372423172, 5535838.191273734904826 ], [ -11868033.899335455149412, 5535685.920631222426891 ], [ -11870441.345097575336695, 5533801.717667735181749 ], [ -11872561.404966371133924, 5529964.90202097967267 ], [ -11873918.243282398208976, 5528675.580163708887994 ], [ -11875270.370354272425175, 5528885.688014156185091 ], [ -11876151.37301086075604, 5529964.90202097967267 ], [ -11879161.858024548739195, 5535303.388249794952571 ], [ -11878360.946518559008837, 5537684.398774953559041 ], [ -11875270.370354272425175, 5540524.231389883905649 ], [ -11875487.087585305795074, 5541555.304369843564928 ], [ -11882299.546630362048745, 5540750.185266740620136 ], [ -11885361.855329733341932, 5541460.834062729030848 ], [ -11886756.383598983287811, 5542992.634962093085051 ], [ -11886247.569230474531651, 5549028.171464992687106 ], [ -11889503.027105836197734, 5552051.110232932493091 ], [ -11889950.607134634628892, 5552466.722129204310477 ], [ -11885559.727584155276418, 5553912.611510713584721 ], [ -11874304.565302934497595, 5555071.419929334893823 ], [ -11867530.445161372423172, 5555155.516220647841692 ], [ -11862762.017128385603428, 5555214.713150224648416 ], [ -11859417.033779844641685, 5557723.595214044675231 ], [ -11856147.430337751284242, 5564064.784480950795114 ], [ -11864382.685116978362203, 5558239.100412491708994 ], [ -11867530.445161372423172, 5557854.934672512114048 ], [ -11869310.646500885486603, 5557637.671490038745105 ], [ -11884626.901241881772876, 5559817.950095126405358 ], [ -11894515.80271876975894, 5559462.147555293515325 ], [ -11895844.373569883406162, 5560762.519805613905191 ], [ -11895434.495328579097986, 5562058.39892247132957 ], [ -11893290.879239019006491, 5563357.960700819268823 ], [ -11891712.612447805702686, 5567752.208263158798218 ], [ -11889328.722906455397606, 5580060.639428814873099 ], [ -11886209.879277251660824, 5584542.850877897813916 ], [ -11885140.42685454711318, 5586977.135704532265663 ], [ -11885903.648407312110066, 5587541.81300481967628 ], [ -11899170.511941811069846, 5578994.275861321017146 ], [ -11900296.49929434992373, 5576278.278387861326337 ], [ -11898920.816001705825329, 5573931.388446806930006 ], [ -11900197.563167136162519, 5569103.034752200357616 ], [ -11906308.046833418309689, 5567658.327826719731092 ], [ -11909973.394784357398748, 5568446.041217002086341 ], [ -11916847.100003402680159, 5564358.91849856544286 ], [ -11919004.849825417622924, 5563929.966099066659808 ], [ -11950687.966753508895636, 5571081.547055640257895 ], [ -11953863.345312546938658, 5572072.487276243045926 ], [ -11959318.966041577979922, 5575410.573610831052065 ], [ -11967059.540184753015637, 5581094.178337452933192 ], [ -11967530.445161372423172, 5582043.283388434909284 ], [ -11969490.542167637497187, 5585993.842548833228648 ], [ -11967530.445161372423172, 5588808.377239614725113 ], [ -11966616.683234382420778, 5590120.462628453969955 ], [ -11963587.35324408300221, 5592186.268386572599411 ], [ -11960393.129708431661129, 5592186.268386572599411 ], [ -11956845.562861317768693, 5590635.99732642993331 ], [ -11949547.845668511465192, 5583908.642791997641325 ], [ -11946659.853002799674869, 5579735.061551361344755 ], [ -11939121.862358197569847, 5580317.013864852488041 ], [ -11926933.873734707012773, 5585648.414947432465851 ], [ -11924012.902359925210476, 5587618.993056858889759 ], [ -11936153.778541883453727, 5585595.582275355234742 ], [ -11941402.104528192430735, 5585725.630704019218683 ], [ -11946739.944153400138021, 5587943.94572477415204 ], [ -11952181.43114996701479, 5592239.015938803553581 ], [ -11955017.60013, 5597109.134524670429528 ], [ -11955060.001327374950051, 5612492.030269168317318 ], [ -11953199.059886988252401, 5615458.306568312458694 ], [ -11947300.582207592204213, 5617660.408340713940561 ], [ -11943522.164396982640028, 5621315.80566621851176 ], [ -11943814.261534465476871, 5622862.399073380976915 ], [ -11947456.053264638409019, 5625953.789772161282599 ], [ -11952732.646715855225921, 5628375.314205120317638 ], [ -11957891.459063256159425, 5629581.504139098338783 ], [ -11959078.692589780315757, 5629223.705955698154867 ], [ -11951083.711262350901961, 5622520.105762974359095 ], [ -11951342.829690758138895, 5620002.342587376944721 ], [ -11960190.546209858730435, 5613452.778493048623204 ], [ -11961537.962037578225136, 5611531.052521614357829 ], [ -11961608.630699876695871, 5605117.323414547368884 ], [ -11962842.976667927578092, 5603754.053557087667286 ], [ -11967530.445161372423172, 5602559.150312002748251 ], [ -11969971.089071227237582, 5601936.995020279660821 ], [ -11977961.359154505655169, 5596878.128200559876859 ], [ -11991435.517431730404496, 5595171.517103123478591 ], [ -12004108.76420296728611, 5595670.197228783741593 ], [ -12010925.934492180123925, 5598166.732640591450036 ], [ -12032060.575761979445815, 5610549.64940127171576 ], [ -12039787.016172697767615, 5615712.456927431747317 ], [ -12039970.75469465740025, 5620062.787470476701856 ], [ -12054434.274243988096714, 5635321.965796429663897 ], [ -12054354.183093387633562, 5638596.207428666763008 ], [ -12059395.214336965233088, 5643334.23438220564276 ], [ -12064992.172390582039952, 5644003.19212256744504 ], [ -12066254.785823551937938, 5648502.680402766913176 ], [ -12062031.497270043939352, 5652051.110232932493091 ], [ -12054688.681428240612149, 5658220.583722690120339 ], [ -12047532.301560021936893, 5666377.371288435533643 ], [ -12046721.967565728351474, 5668933.302407057024539 ], [ -12047037.620923973619938, 5672899.21423376724124 ], [ -12048766.647528076544404, 5681707.461478594690561 ], [ -12047263.760643310844898, 5685505.683595116250217 ], [ -12054377.739314153790474, 5680485.520885742269456 ], [ -12055890.048687225207686, 5676753.815251926891506 ], [ -12054132.7546182051301, 5672986.68091360386461 ], [ -12055239.89699412882328, 5668690.521683414466679 ], [ -12059376.369360350072384, 5662675.849164904095232 ], [ -12066457.369322123005986, 5656296.503850616514683 ], [ -12067530.445161372423172, 5656070.375624926760793 ], [ -12081033.95873112604022, 5653224.793372098356485 ], [ -12106743.21807336807251, 5654930.709738072007895 ], [ -12109720.724377986043692, 5655757.431666792370379 ], [ -12111534.553376842290163, 5657953.185441095381975 ], [ -12112825.434274729341269, 5667333.057026794180274 ], [ -12114389.567333484068513, 5666178.240420195274055 ], [ -12117310.538708267733455, 5661180.693207029253244 ], [ -12119656.738296397030354, 5654019.914945131167769 ], [ -12122662.512065935879946, 5652397.535554021596909 ], [ -12128089.865330047905445, 5652261.640733327716589 ], [ -12132301.717602716758847, 5653408.604686501435935 ], [ -12135312.202616408467293, 5655833.305586664006114 ], [ -12141794.874570762738585, 5656032.96675075031817 ], [ -12153898.060799499973655, 5654127.783303954638541 ], [ -12159598.666224479675293, 5654894.761336564086378 ], [ -12166373.435316316783428, 5654966.657808780670166 ], [ -12167530.445161372423172, 5655143.734322858974338 ], [ -12180097.289533644914627, 5657067.048116522841156 ], [ -12196299.258175384253263, 5657605.939403221942484 ], [ -12200685.426481710746884, 5659226.156284406781197 ], [ -12200445.153029914945364, 5662333.010883629322052 ], [ -12197420.534283766523004, 5663903.440423757769167 ], [ -12180323.429252982139587, 5665278.0412658136338 ], [ -12167530.445161372423172, 5667827.43849178403616 ], [ -12163758.694811468943954, 5668579.076249655336142 ], [ -12147391.832624377682805, 5670214.613729951903224 ], [ -12148018.42809671163559, 5671889.228039427660406 ], [ -12155410.370172575116158, 5672414.135744774714112 ], [ -12167530.445161372423172, 5671241.801851212978363 ], [ -12193001.387268368154764, 5668778.083700905553997 ], [ -12204836.032580390572548, 5669215.86406232509762 ], [ -12206899.557519355788827, 5669808.778450131416321 ], [ -12207186.943412682041526, 5673479.63783500995487 ], [ -12202833.753815419971943, 5676964.3163369782269 ], [ -12195587.860308296978474, 5680199.816300053149462 ], [ -12193415.976753823459148, 5682659.35309490468353 ], [ -12197623.117782343178988, 5683702.19614174310118 ], [ -12204374.330653414130211, 5683024.182193849235773 ], [ -12207615.666630590334535, 5684990.488213952630758 ], [ -12204030.409830251708627, 5692647.842808711342514 ], [ -12207186.943412682041526, 5700443.76110951974988 ], [ -12211582.534207314252853, 5693051.268190178088844 ], [ -12218230.099707022309303, 5688971.538685684092343 ], [ -12249936.772855876013637, 5687233.062848861329257 ], [ -12255114.430179886519909, 5685049.937376945279539 ], [ -12259312.148720096796751, 5685109.385615943931043 ], [ -12267530.445161372423172, 5686707.050602536648512 ], [ -12279565.787333309650421, 5689046.762357542291284 ], [ -12288196.786621375009418, 5691437.309964726679027 ], [ -12296328.39402924105525, 5694988.695519530214369 ], [ -12310768.357357807457447, 5702925.760883166454732 ], [ -12322080.05456886254251, 5708062.141124749556184 ], [ -12322678.382576277479529, 5717528.102706168778241 ], [ -12320252.091837543994188, 5723543.014040055684745 ], [ -12314805.893596822395921, 5730272.733058838173747 ], [ -12294250.735357822850347, 5744741.033535135909915 ], [ -12287198.002860970795155, 5747482.101769486442208 ], [ -12280837.823254583403468, 5748417.416101664304733 ], [ -12267530.445161372423172, 5748974.434879394248128 ], [ -12250681.149432031437755, 5749679.710858405567706 ], [ -12228227.359799420461059, 5751490.57528908457607 ], [ -12225464.781632324680686, 5752051.110232932493091 ], [ -12223987.240061834454536, 5752350.907607397064567 ], [ -12257046.040282560512424, 5753409.499402804300189 ], [ -12267530.445161372423172, 5753144.364207005128264 ], [ -12286439.492552358657122, 5752666.182179476134479 ], [ -12289163.435761978849769, 5752051.110232932493091 ], [ -12296474.442597983404994, 5750400.269940104335546 ], [ -12309307.871670413762331, 5741135.143360115587711 ], [ -12312572.763868359848857, 5737224.765043331310153 ], [ -12315978.993390889838338, 5734374.332488603889942 ], [ -12318278.080537488684058, 5734303.923574006184936 ], [ -12322654.826355511322618, 5735312.98971595056355 ], [ -12324068.199601374566555, 5736540.705762590281665 ], [ -12325882.028600232675672, 5739584.771308396011591 ], [ -12332774.578795889392495, 5744409.470862094312906 ], [ -12335822.753762800246477, 5749940.686520696617663 ], [ -12336288.617583366110921, 5752051.110232932493091 ], [ -12337617.73778504692018, 5758072.197654226794839 ], [ -12337047.677242549136281, 5761696.330187670886517 ], [ -12333839.31997443921864, 5766321.244176062755287 ], [ -12323964.552230009809136, 5775379.257633676752448 ], [ -12336618.954024633392692, 5775147.186852605082095 ], [ -12335125.489628175273538, 5782758.986507624387741 ], [ -12330499.047870051115751, 5791013.107986816205084 ], [ -12318725.648732012137771, 5795892.536763722077012 ], [ -12306796.778536930680275, 5799409.391065306961536 ], [ -12296012.740671001374722, 5804012.501185995526612 ], [ -12277130.074106270447373, 5807072.779013308696449 ], [ -12270713.359570058062673, 5800765.228280092589557 ], [ -12267530.445161372423172, 5800391.369229380972683 ], [ -12254525.524660775437951, 5798863.836091931909323 ], [ -12249847.259216969832778, 5796019.435126731172204 ], [ -12244108.963838769122958, 5790801.308477370068431 ], [ -12236999.696412077173591, 5785814.590756076388061 ], [ -12228533.590669360011816, 5781056.433866385370493 ], [ -12226159.123616309836507, 5780720.460141140967607 ], [ -12229890.428985388949513, 5784804.062511747702956 ], [ -12243647.261911785230041, 5793730.71867641620338 ], [ -12244245.58991920016706, 5796869.15200153272599 ], [ -12247793.156766314059496, 5800273.653642632067204 ], [ -12266016.249149637296796, 5805174.801156747154891 ], [ -12267530.445161372423172, 5806053.768946880474687 ], [ -12269252.873882666230202, 5807053.612662677653134 ], [ -12272475.364883232861757, 5811979.738596214912832 ], [ -12273851.048175869509578, 5815159.254463462159038 ], [ -12271811.079457676038146, 5818247.985034853219986 ], [ -12267530.445161372423172, 5820419.95685213431716 ], [ -12253295.889936873689294, 5827642.496933599933982 ], [ -12249060.481443440541625, 5832581.32551940344274 ], [ -12249065.192687593400478, 5834901.683221394196153 ], [ -12250516.255886675789952, 5837520.657857547514141 ], [ -12254553.792125694453716, 5842024.096670132130384 ], [ -12255623.244548393413424, 5842016.507339485920966 ], [ -12254374.764847882091999, 5835179.260188500396907 ], [ -12255034.339029286056757, 5832482.390147940255702 ], [ -12257121.420189009979367, 5829501.577690739184618 ], [ -12260146.038935156539083, 5827234.736457018181682 ], [ -12264089.350291114300489, 5825683.281559666618705 ], [ -12267530.445161372423172, 5823829.353186847642064 ], [ -12303856.96218553930521, 5804258.035587071441114 ], [ -12307819.11851810477674, 5802995.65238203946501 ], [ -12322588.868937373161316, 5801053.228367962874472 ], [ -12330164.549535198137164, 5798760.094242724590003 ], [ -12334258.620704043656588, 5795738.714448310434818 ], [ -12340807.250076543539762, 5787846.348538717254996 ], [ -12349801.015164379030466, 5771997.27519263047725 ], [ -12360109.217370875179768, 5759121.354590492323041 ], [ -12367530.445161372423172, 5773155.202308711595833 ], [ -12368919.243936754763126, 5775781.478051105514169 ], [ -12384749.024290416389704, 5788478.385241569019854 ], [ -12367530.445161372423172, 5795473.518986418843269 ], [ -12353862.107624161988497, 5801026.34935795981437 ], [ -12353056.48487402126193, 5802938.086091167293489 ], [ -12356062.258643554523587, 5809617.137661051005125 ], [ -12355218.945940189063549, 5811639.040751777589321 ], [ -12352297.974565407261252, 5814566.424213343299925 ], [ -12344477.309271631762385, 5818832.546795069240034 ], [ -12344778.828897414728999, 5819268.038581033237278 ], [ -12353932.776286454871297, 5817735.935011142864823 ], [ -12367530.445161372423172, 5808396.597832444123924 ], [ -12367995.840082788839936, 5808076.948918182402849 ], [ -12373493.862009195610881, 5804963.851237503811717 ], [ -12376443.100848894566298, 5804549.585362282581627 ], [ -12376791.732916206121445, 5810241.448632238432765 ], [ -12369230.186050841584802, 5824939.708220421336591 ], [ -12367530.445161372423172, 5828830.870554612949491 ], [ -12363016.055013202130795, 5839165.519215027801692 ], [ -12360740.524087358266115, 5843226.791931668296456 ], [ -12355383.839485540986061, 5847313.536467154510319 ], [ -12360467.271926492452621, 5847017.999994315207005 ], [ -12367530.445161372423172, 5845238.064622210338712 ], [ -12385465.133401652798057, 5840718.483277538791299 ], [ -12393851.147993771359324, 5844667.948982215486467 ], [ -12396386.303396286442876, 5852051.110232932493091 ], [ -12400870.901781557127833, 5865111.655945554375648 ], [ -12413186.093997174873948, 5873065.682406917214394 ], [ -12434047.483106106519699, 5879548.838895408436656 ], [ -12454536.683926967903972, 5882556.979464126750827 ], [ -12459229.08310323022306, 5888310.56334846932441 ], [ -12463285.464318854734302, 5895301.684041928499937 ], [ -12457773.308659989386797, 5903514.884371363557875 ], [ -12448798.388548765331507, 5907405.365814353339374 ], [ -12440516.021328005939722, 5909161.067444678395987 ], [ -12432700.067278387024999, 5908350.289719237014651 ], [ -12432299.61152539215982, 5905350.879542181268334 ], [ -12437623.3174181394279, 5897269.215650415048003 ], [ -12430622.40860696323216, 5896511.464268964715302 ], [ -12402552.815944131463766, 5886652.194765017367899 ], [ -12396423.487301239743829, 5885858.277969767339528 ], [ -12384791.425487786531448, 5889653.86501523386687 ], [ -12378327.598510045558214, 5889504.220704385079443 ], [ -12367530.445161372423172, 5887332.605134729295969 ], [ -12363049.033722270280123, 5886431.265444450080395 ], [ -12357885.510130720213056, 5882721.93541144579649 ], [ -12343280.653256803750992, 5875441.053981093689799 ], [ -12345424.269346361979842, 5879680.173954310826957 ], [ -12361352.98582723364234, 5888591.242776718921959 ], [ -12367530.445161372423172, 5890575.505690425634384 ], [ -12370238.392299557104707, 5891445.325917146168649 ], [ -12385860.877910494804382, 5891994.910083931870759 ], [ -12395556.618377111852169, 5890502.967340520583093 ], [ -12399622.422081040218472, 5890936.785067362710834 ], [ -12408168.61897436529398, 5893198.439210810698569 ], [ -12415423.934969790279865, 5896907.159339108504355 ], [ -12422683.962209369987249, 5905019.508949776180089 ], [ -12424332.897662878036499, 5908781.738023960031569 ], [ -12423927.730665728449821, 5911573.601680366322398 ], [ -12422217.549038236960769, 5914106.865566940046847 ], [ -12419207.064024547114968, 5916374.712057886645198 ], [ -12413237.91768285445869, 5918017.994045567698777 ], [ -12404319.532501460984349, 5919037.667295844294131 ], [ -12401587.010892789810896, 5920027.367387300357223 ], [ -12413044.756672587245703, 5924634.527001193724573 ], [ -12418245.970217363908887, 5924616.022756132297218 ], [ -12436134.564265832304955, 5917877.068271491676569 ], [ -12439766.933507701382041, 5917346.686910615302622 ], [ -12441326.355322303250432, 5918655.791254488751292 ], [ -12442810.397230455651879, 5918763.314347532577813 ], [ -12448077.56819336861372, 5915421.000808130018413 ], [ -12452171.639362219721079, 5913924.923232602886856 ], [ -12466809.474945208057761, 5903552.135969999246299 ], [ -12467530.445161372423172, 5901978.543590906076133 ], [ -12469089.717115195468068, 5898575.270600625313818 ], [ -12469918.896086104214191, 5891127.497124667279422 ], [ -12471610.232736986130476, 5886446.244171946309507 ], [ -12474159.015823692083359, 5884543.400651670061052 ], [ -12491345.634493384510279, 5880966.981761340983212 ], [ -12501121.466110602021217, 5873652.166073207743466 ], [ -12512989.09013169631362, 5879965.340711595490575 ], [ -12526020.391458546742797, 5886045.539744166657329 ], [ -12534712.636920606717467, 5896660.788795177824795 ], [ -12550391.657461376860738, 5898515.576634521596134 ], [ -12567530.445161372423172, 5904151.258550006896257 ], [ -12567530.445161372423172, 5918696.790564698167145 ], [ -12565684.355981612578034, 5920735.167709714733064 ], [ -12551508.222325604408979, 5928946.789034261368215 ], [ -12549345.761259436607361, 5938762.525980617851019 ], [ -12547395.306180149316788, 5940865.625049301423132 ], [ -12523028.7514214720577, 5943294.780832942575216 ], [ -12507133.013649666681886, 5948151.14340578392148 ], [ -12523433.918418617919087, 5948591.924547411501408 ], [ -12533417.044778564944863, 5947857.25486699771136 ], [ -12551343.328780258074403, 5944471.878856909461319 ], [ -12567530.445161372423172, 5949920.479325946420431 ], [ -12567530.445161372423172, 5952051.110232932493091 ], [ -12572719.369446948170662, 5952051.110232932493091 ], [ -12581500.002602813765407, 5957269.990044132806361 ], [ -12584731.916091689839959, 5962466.706777240149677 ], [ -12581179.638000417500734, 5966855.164793286472559 ], [ -12580713.224829284474254, 5971317.607880250550807 ], [ -12578918.240807035937905, 5977335.105218674987555 ], [ -12577033.743145886808634, 5979964.956128818914294 ], [ -12572859.580826440826058, 5983311.737233696505427 ], [ -12567530.445161372423172, 5984706.374471265822649 ], [ -12564341.651398044079542, 5985540.883255573920906 ], [ -12556808.371997592970729, 5992406.812890063971281 ], [ -12553698.950856694951653, 5997186.350242698565125 ], [ -12538250.781279411166906, 6011501.055962380953133 ], [ -12532616.13327257707715, 6017654.441655801609159 ], [ -12522062.94637013413012, 6026158.931247875094414 ], [ -12500824.657728971913457, 6039479.099626812152565 ], [ -12507528.758158512413502, 6038727.019804995507002 ], [ -12511052.768784862011671, 6037589.619406047277153 ], [ -12514397.752133404836059, 6037728.698507620021701 ], [ -12517568.419448290020227, 6039147.638210780918598 ], [ -12520588.326950285583735, 6042083.139895782805979 ], [ -12523452.763395234942436, 6046551.924822797998786 ], [ -12525068.720139665529132, 6044588.787313024513423 ], [ -12525426.774695286527276, 6036194.894638693891466 ], [ -12527560.968296540901065, 6028989.497944566421211 ], [ -12531362.942327912896872, 6023970.618936497718096 ], [ -12541788.925638226792216, 6013741.762069565244019 ], [ -12547894.698060350492597, 6009748.316025149077177 ], [ -12552073.571623954921961, 6013468.508019619621336 ], [ -12548851.080623384565115, 6019868.973946263082325 ], [ -12542815.97686355188489, 6024955.740162012167275 ], [ -12541784.214394068345428, 6031899.516774854622781 ], [ -12547465.974842442199588, 6040163.287369159981608 ], [ -12550933.450538953766227, 6046793.668277963064611 ], [ -12552186.641483623534441, 6051808.821804451756179 ], [ -12552195.382429396733642, 6052051.110232932493091 ], [ -12552351.535028973594308, 6056379.471137902699411 ], [ -12551428.131175009533763, 6060507.696547706611454 ], [ -12549039.530389500781894, 6064997.342099383473396 ], [ -12545176.310184141620994, 6069843.135427649132907 ], [ -12545638.012111125513911, 6070382.612230367027223 ], [ -12550419.924926294013858, 6066611.173718607053161 ], [ -12554019.315459089353681, 6062541.287748851813376 ], [ -12556440.894953668117523, 6058164.616394417360425 ], [ -12557354.876319324597716, 6053454.953161476179957 ], [ -12557191.211440233513713, 6052051.110232932493091 ], [ -12556765.970800217241049, 6048403.589343074709177 ], [ -12554834.360697533935308, 6043991.045835560187697 ], [ -12548954.727994749322534, 6035809.533145690336823 ], [ -12547004.272915460169315, 6030784.470791324973106 ], [ -12546745.154487051069736, 6027436.781859685666859 ], [ -12559795.300790518522263, 6015621.499121186323464 ], [ -12564299.250200664624572, 6009967.914954259991646 ], [ -12563870.526982752606273, 6007432.542366406880319 ], [ -12562890.588198952376842, 6001608.166105899959803 ], [ -12567530.445161372423172, 5998366.186875984072685 ], [ -12576930.09577452391386, 5991798.425778364762664 ], [ -12594884.647241136059165, 5986912.411459450609982 ], [ -12598729.022469881922007, 5988468.23673302680254 ], [ -12602634.643872614949942, 5990045.00696275010705 ], [ -12625192.080876583233476, 5991284.098321568220854 ], [ -12633394.356946742162108, 6001857.241313504986465 ], [ -12637742.835299849510193, 6010036.311312911100686 ], [ -12644319.732137260958552, 6017140.950158392079175 ], [ -12644131.282371144741774, 6018752.942235451191664 ], [ -12638152.713541146367788, 6023479.726316279731691 ], [ -12615618.832757940515876, 6027368.787020637653768 ], [ -12615406.826771058142185, 6028910.808622924610972 ], [ -12623788.130119025707245, 6029940.75610299129039 ], [ -12625804.542616460472345, 6031627.942188137210906 ], [ -12628103.629763063043356, 6039258.12955351639539 ], [ -12627486.456779034808278, 6045936.809722983278334 ], [ -12628089.496030604466796, 6050353.480558205395937 ], [ -12628796.598253706470132, 6052051.110232932493091 ], [ -12631844.357620444148779, 6059368.251338363625109 ], [ -12637483.716871436685324, 6064870.174134118482471 ], [ -12652022.616327213123441, 6075571.13012408465147 ], [ -12653247.539806960150599, 6078262.009984154254198 ], [ -12646844.959003202617168, 6081635.153509156778455 ], [ -12642863.95769402384758, 6084776.248979321680963 ], [ -12667451.940927881747484, 6079313.038984125480056 ], [ -12667530.445161372423172, 6079299.568977295421064 ], [ -12700995.999296357855201, 6073557.442435594275594 ], [ -12715365.293962629511952, 6069539.854902998544276 ], [ -12718385.201464621350169, 6067924.161983165889978 ], [ -12719416.963934099301696, 6066561.748304471373558 ], [ -12716802.223429253324866, 6062760.475204262882471 ], [ -12717207.390426402911544, 6061540.588660402223468 ], [ -12720133.073045337572694, 6059290.384432084858418 ], [ -12723591.126253545284271, 6052922.901891736313701 ], [ -12724530.873269544914365, 6052051.110232932493091 ], [ -12730884.132202200591564, 6046157.270668227225542 ], [ -12734587.170106362551451, 6044763.105298555456102 ], [ -12747670.29511890001595, 6047294.865898901596665 ], [ -12751184.883256940171123, 6049462.164134940132499 ], [ -12753110.639890098944306, 6052051.110232932493091 ], [ -12757747.646361896768212, 6058285.002722158096731 ], [ -12756211.780768062919378, 6060631.521858040243387 ], [ -12751429.867952890694141, 6062604.924555938690901 ], [ -12744937.773510230705142, 6066865.347954349592328 ], [ -12736740.208684226498008, 6073402.483737913891673 ], [ -12721122.434317443519831, 6089945.20700956415385 ], [ -12710913.168238159269094, 6090025.731707693077624 ], [ -12692902.081841714680195, 6093290.265048951841891 ], [ -12721160.124270662665367, 6094926.332681581377983 ], [ -12725371.976543337106705, 6095785.929061737842858 ], [ -12729173.950574707239866, 6098028.006626676768064 ], [ -12732551.912632321938872, 6101649.194332182407379 ], [ -12738304.341742983087897, 6105672.950105534866452 ], [ -12749045.978411536663771, 6107082.479766437783837 ], [ -12753752.511320261284709, 6108564.312696779146791 ], [ -12760847.645014490932226, 6113435.46873680036515 ], [ -12765615.424097200855613, 6115621.526184637099504 ], [ -12767530.445161372423172, 6117603.033219912089407 ], [ -12768225.453357892110944, 6118322.170808914117515 ], [ -12768673.021552417427301, 6121528.935473562218249 ], [ -12770698.856538154184818, 6123141.267882493324578 ], [ -12778104.932346478104591, 6123725.759735856205225 ], [ -12782109.489876421168447, 6124825.22908444236964 ], [ -12783188.364787427708507, 6133077.609566178172827 ], [ -12797892.157788556069136, 6135196.133752114139497 ], [ -12803917.839060083031654, 6137017.06326168961823 ], [ -12813590.023305935785174, 6142149.567312757484615 ], [ -12816261.298740616068244, 6144641.759992813691497 ], [ -12817123.456420592963696, 6146720.222107076086104 ], [ -12814886.539552045986056, 6152051.110232932493091 ], [ -12814753.70061169564724, 6152367.68414755538106 ], [ -12815752.484372107312083, 6153424.592084723524749 ], [ -12824322.237486187368631, 6152839.753920563496649 ], [ -12867530.445161372423172, 6159909.423508496955037 ], [ -12877625.253831824287772, 6161561.122703936882317 ], [ -12874807.929828403517604, 6173034.537540716119111 ], [ -12884677.986328680068254, 6188093.484174569137394 ], [ -12895268.863184344023466, 6194176.341726126149297 ], [ -12893167.648292157799006, 6196534.769465615972877 ], [ -12890892.117366323247552, 6197785.420512413606048 ], [ -12886147.894504375755787, 6197812.309401500970125 ], [ -12867530.445161372423172, 6193798.775291777215898 ], [ -12865705.806125046685338, 6193405.421139159239829 ], [ -12846455.662516398355365, 6188160.964394965209067 ], [ -12843968.125603681430221, 6188926.739074342884123 ], [ -12867530.445161372423172, 6197421.447335695847869 ], [ -12874718.416189501062036, 6200012.86100044567138 ], [ -12882411.877891147509217, 6203318.455016545951366 ], [ -12884315.220528908073902, 6207286.101916119456291 ], [ -12884433.001632729545236, 6209404.729501765221357 ], [ -12881992.57716153934598, 6210518.543784465640783 ], [ -12867530.445161372423172, 6210022.362868290394545 ], [ -12853136.206725170835853, 6209528.511310662142932 ], [ -12851426.0250976793468, 6210351.336273148655891 ], [ -12867530.445161372423172, 6212121.941232442855835 ], [ -12880668.717554584145546, 6213566.432258135639131 ], [ -12886647.286384578794241, 6213553.072510098107159 ], [ -12893049.867188338190317, 6208932.963924936950207 ], [ -12896093.330911094322801, 6207838.524681406095624 ], [ -12902368.708122728392482, 6208059.459462243132293 ], [ -12904474.634259063750505, 6208768.996056905947626 ], [ -12911927.822508912533522, 6214367.885160535573959 ], [ -12918980.555005766451359, 6218254.581142234615982 ], [ -12932162.616145515814424, 6223635.77518455311656 ], [ -12934636.019325774163008, 6227461.354877578094602 ], [ -12935272.037286411970854, 6233080.816160095855594 ], [ -12933528.876949848607183, 6238379.843254311941564 ], [ -12922758.972816372290254, 6250443.623645635321736 ], [ -12919391.683422094210982, 6252051.110232932493091 ], [ -12918405.783219117671251, 6252521.762192753143609 ], [ -12917270.373378271237016, 6253829.533450450748205 ], [ -12920587.089261900633574, 6253632.428016340360045 ], [ -12923743.622844329103827, 6252492.18116569519043 ], [ -12924446.096804508939385, 6252051.110232932493091 ], [ -12932647.874293260276318, 6246901.359705022536218 ], [ -12941820.666658908128738, 6237708.591170194558799 ], [ -12949311.544861983507872, 6234564.785398700274527 ], [ -12954018.077770706266165, 6235326.291936304420233 ], [ -12961141.478929853066802, 6239080.656173360534012 ], [ -12967530.445161372423172, 6241045.647678330540657 ], [ -12976000.742988025769591, 6243650.773871020413935 ], [ -12993192.072901865467429, 6244834.813594000414014 ], [ -13004046.779430093243718, 6249499.313838104717433 ], [ -13007214.435121297836304, 6252051.110232932493091 ], [ -13020102.699503093957901, 6262433.62329342123121 ], [ -13022251.02683680690825, 6268853.101843366399407 ], [ -13024309.840531608089805, 6270419.34933749679476 ], [ -13033025.642214428633451, 6272499.530280574224889 ], [ -13038368.193083796650171, 6275574.016160772182047 ], [ -13046622.2928396333009, 6291102.135638640262187 ], [ -13057519.400565234944224, 6301832.671524303965271 ], [ -13060233.077197289094329, 6307482.287409676238894 ], [ -13059314.384587477892637, 6313072.928927310742438 ], [ -13060737.180321646854281, 6313687.560800116509199 ], [ -13064487.330667339265347, 6309333.485762812197208 ], [ -13065471.980695286765695, 6307058.575405191630125 ], [ -13067530.445161372423172, 6306866.537393514066935 ], [ -13072355.108402639627457, 6306416.435508767142892 ], [ -13067530.445161372423172, 6303122.35358705651015 ], [ -13065877.147692438215017, 6301993.549972942098975 ], [ -13064256.479703849181533, 6299778.858606696128845 ], [ -13067497.815681021660566, 6299962.42546306271106 ], [ -13067530.445161372423172, 6299959.694715578109026 ], [ -13074117.113715814426541, 6299408.45919500477612 ], [ -13067530.445161372423172, 6294954.4353884793818 ], [ -13062904.352631971240044, 6291826.188371518626809 ], [ -13057882.166365006938577, 6280018.96340424194932 ], [ -13050447.823091769590974, 6271228.166425975039601 ], [ -13045628.220323376357555, 6264082.657193871214986 ], [ -13043456.33676889911294, 6258640.398856045678258 ], [ -13040304.514430625364184, 6253428.735238833352923 ], [ -13039270.601222325116396, 6252051.110232932493091 ], [ -13031631.113945182412863, 6241871.968869061209261 ], [ -13030443.880418656393886, 6239566.47776251565665 ], [ -13031485.065376443788409, 6237678.826907880604267 ], [ -13034354.213065542280674, 6235438.842165379785001 ], [ -13039305.730670217424631, 6234594.587979256175458 ], [ -13054838.702642247080803, 6236120.652304757386446 ], [ -13060685.35663596354425, 6238991.413002939894795 ], [ -13067530.445161372423172, 6243292.169405202381313 ], [ -13069061.948739778250456, 6244254.410257963463664 ], [ -13080816.502901203930378, 6246680.617631998844445 ], [ -13109922.569277670234442, 6245477.710204120725393 ], [ -13112249.923889191821218, 6245879.845071169547737 ], [ -13112132.142785372212529, 6250170.568959896452725 ], [ -13111307.506212268024683, 6252051.110232932493091 ], [ -13108791.87068098038435, 6257787.88761924020946 ], [ -13111477.279848121106625, 6260852.215880903415382 ], [ -13126524.993672406300902, 6271987.808086769655347 ], [ -13126294.142708910629153, 6274157.781540219672024 ], [ -13105380.929914301261306, 6279242.443473782390356 ], [ -13115543.083552047610283, 6279629.111462563276291 ], [ -13123735.937133904546499, 6277646.34940286539495 ], [ -13126897.181960482150316, 6278927.21257933229208 ], [ -13131843.988321002572775, 6286014.392234966158867 ], [ -13135033.500612501055002, 6288647.05716850142926 ], [ -13136611.767403714358807, 6289213.349395964294672 ], [ -13137521.037525217980146, 6282489.746343824081123 ], [ -13134053.561828700825572, 6278943.462642683647573 ], [ -13133558.881192648783326, 6276888.551809837110341 ], [ -13134114.808002689853311, 6274024.252920802682638 ], [ -13136300.825289625674486, 6271968.249598646536469 ], [ -13140112.221809297800064, 6270722.688546895049512 ], [ -13143923.618328975513577, 6270409.563546399585903 ], [ -13150985.773314137011766, 6271841.115431590937078 ], [ -13158825.283584522083402, 6274535.528364052996039 ], [ -13165666.010094493627548, 6275805.089886996895075 ], [ -13167530.445161372423172, 6276592.883413041941822 ], [ -13168214.793181201443076, 6276882.046038848347962 ], [ -13171456.129158383235335, 6279850.035621202550828 ], [ -13176765.701318673789501, 6282100.31071434635669 ], [ -13202310.067115567624569, 6284951.405423520132899 ], [ -13217560.36443842574954, 6288310.451563176698983 ], [ -13218827.689115552231669, 6287426.626971742138267 ], [ -13214069.332521142438054, 6283829.552056558430195 ], [ -13213607.630594162270427, 6281701.071052884683013 ], [ -13217452.005822911858559, 6281051.7536077266559 ], [ -13224316.288553647696972, 6277630.090248883701861 ], [ -13222323.432276982814074, 6277158.5252356659621 ], [ -13215053.982549093663692, 6278283.618487716652453 ], [ -13206955.353850303217769, 6278150.326677882112563 ], [ -13193547.152991216629744, 6276062.173102101311088 ], [ -13181368.586856031790376, 6273333.690143830142915 ], [ -13176958.862328939139843, 6271801.995833489112556 ], [ -13175135.61084177903831, 6269535.200962346047163 ], [ -13173609.167736247181892, 6268722.533900206908584 ], [ -13167530.445161372423172, 6267370.067971931770444 ], [ -13161703.853761928156018, 6266073.699162750504911 ], [ -13161133.793219432234764, 6264677.85789468511939 ], [ -13167530.445161372423172, 6261208.06135640386492 ], [ -13168808.409944467246532, 6260514.842806969769299 ], [ -13167530.445161372423172, 6260551.642015060409904 ], [ -13152997.474567413330078, 6260970.121316010132432 ], [ -13143805.837225154042244, 6259479.494564956054091 ], [ -13132060.705552035942674, 6253031.155547044239938 ], [ -13130975.362189546227455, 6252051.110232932493091 ], [ -13128065.57051039673388, 6249423.621275288984179 ], [ -13127533.199921121820807, 6244798.542497389018536 ], [ -13129973.624392312020063, 6243449.52802705951035 ], [ -13134642.46734781190753, 6242515.658776973374188 ], [ -13166749.596249658614397, 6241000.237369120121002 ], [ -13167530.445161372423172, 6240622.947901190258563 ], [ -13167530.445161372423172, 6252051.110232932493091 ], [ -13249228.874432595446706, 6252051.110232932493091 ], [ -13267530.445161372423172, 6257082.918568877503276 ], [ -13271108.36548000946641, 6258066.62699213065207 ], [ -13272356.845180520787835, 6258653.51201562769711 ], [ -13273096.510512521490455, 6261065.096412058919668 ], [ -13276229.487874187529087, 6262296.151688891462982 ], [ -13282405.928958607837558, 6263346.624009642750025 ], [ -13290985.104560995474458, 6266505.032682618126273 ], [ -13301957.592193042859435, 6271749.835349755361676 ], [ -13308737.072529029101133, 6275840.887987562455237 ], [ -13311332.96805726736784, 6278780.956882340833545 ], [ -13317702.570151951164007, 6282136.011713945306838 ], [ -13338333.10829739831388, 6289129.223392932675779 ], [ -13349117.146163331344724, 6291810.028980522416532 ], [ -13358652.704328751191497, 6293318.823379270732403 ], [ -13366935.071549504995346, 6293648.234782159328461 ], [ -13367530.445161372423172, 6293896.140620642341673 ], [ -13369168.201277965679765, 6294578.080994251184165 ], [ -13367530.445161372423172, 6295232.323283144272864 ], [ -13365347.38226998783648, 6296104.401884093880653 ], [ -13364786.744215793907642, 6297007.450433829799294 ], [ -13367530.445161372423172, 6297221.956500800326467 ], [ -13383052.237796494737267, 6298435.470202376134694 ], [ -13400432.017476448789239, 6301691.089029005728662 ], [ -13444491.572794146835804, 6310814.628448839299381 ], [ -13467246.882052535191178, 6316505.657947296276689 ], [ -13467530.445161372423172, 6316563.638026050291955 ], [ -13480527.879319496452808, 6319221.220174789428711 ], [ -13486204.92852371186018, 6320746.868484005331993 ], [ -13488697.176680581644177, 6321984.489850434474647 ], [ -13485507.664389085024595, 6323278.786796159110963 ], [ -13476636.391649222001433, 6324632.843555670231581 ], [ -13470605.999133532866836, 6326164.316602576524019 ], [ -13467530.445161372423172, 6328012.268665964715183 ], [ -13461093.997188881039619, 6331879.619855157099664 ], [ -13460373.176833491772413, 6333713.752286229282618 ], [ -13465480.165495205670595, 6337858.676120932213962 ], [ -13467530.445161372423172, 6341236.235883430577815 ], [ -13467765.118909351527691, 6341622.829293865710497 ], [ -13467666.182782141491771, 6343707.699716546572745 ], [ -13467530.445161372423172, 6343948.688355547375977 ], [ -13466507.216720534488559, 6345765.328635135665536 ], [ -13465056.15352145023644, 6347118.129464835859835 ], [ -13461023.328526588156819, 6348425.975717924535275 ], [ -13458196.582034861668944, 6349084.325379861518741 ], [ -13454710.261361734941602, 6348637.047541958279908 ], [ -13443525.767742805182934, 6343480.356809406541288 ], [ -13441952.212195748463273, 6341600.706279911100864 ], [ -13442470.449052564799786, 6334519.269190106540918 ], [ -13439257.380540300160646, 6326205.693018122576177 ], [ -13438249.174291584640741, 6326819.88233523722738 ], [ -13437222.123066257685423, 6329570.493808712810278 ], [ -13436557.837640706449747, 6334817.298640599474311 ], [ -13435299.93545188754797, 6337333.074502342380583 ], [ -13432897.200933920219541, 6339782.688231556676328 ], [ -13428850.24220659956336, 6341076.008683169260621 ], [ -13416252.375341806560755, 6340323.510032732971013 ], [ -13410443.41130131110549, 6340763.026219485327601 ], [ -13434988.993337797001004, 6344500.055604917928576 ], [ -13450427.740426771342754, 6351482.918199766427279 ], [ -13452612.42111180536449, 6352051.110232932493091 ], [ -13453221.508209422230721, 6352209.521683512255549 ], [ -13461664.057731380686164, 6352520.847821215167642 ], [ -13463158.037919875234365, 6352051.110232932493091 ], [ -13467530.445161372423172, 6350676.336960551328957 ], [ -13470610.710377691313624, 6349707.839275556616485 ], [ -13493625.138064490631223, 6340484.781699456274509 ], [ -13500060.697577318176627, 6338862.032899267040193 ], [ -13528992.447920126840472, 6333735.955547071062028 ], [ -13548586.51235193759203, 6332701.678845880553126 ], [ -13567530.445161372423172, 6333396.667254589498043 ], [ -13570639.846231551840901, 6333510.740595301613212 ], [ -13589432.99915736913681, 6335178.684075627475977 ], [ -13636592.553127657622099, 6343271.938166292384267 ], [ -13643960.93898275308311, 6345146.983515574596822 ], [ -13632993.162594864144921, 6350132.858736611902714 ], [ -13632540.883156184107065, 6351687.398612136021256 ], [ -13632815.428365191444755, 6352051.110232932493091 ], [ -13636361.702164173126221, 6356749.137912535108626 ], [ -13639508.813258288428187, 6358192.252796929329634 ], [ -13644003.340180130675435, 6358988.684471200220287 ], [ -13645251.819880643859506, 6358421.179023596458137 ], [ -13645298.932322172448039, 6356921.735680503770709 ], [ -13644097.565063191577792, 6354142.785315812565386 ], [ -13647701.666840141639113, 6352671.777551211416721 ], [ -13650834.833835190162063, 6352051.110232932493091 ], [ -13655720.20438833348453, 6351083.33869544044137 ], [ -13667530.445161372423172, 6349679.659632935188711 ], [ -13667530.445161372423172, 6352051.110232932493091 ], [ -13695529.515163173899055, 6352051.110232932493091 ], [ -13711096.168161233887076, 6353573.989766235463321 ], [ -13753982.623684864491224, 6356956.25355819799006 ], [ -13767530.445161372423172, 6357204.773254655301571 ], [ -13792294.461136048659682, 6357659.041547439992428 ], [ -13846370.121522760018706, 6354962.716028679162264 ], [ -13867530.445161372423172, 6352973.134001373313367 ], [ -13875217.069470815360546, 6352250.405472363345325 ], [ -13887912.116126004606485, 6352051.110232932493091 ], [ -13894186.121050123125315, 6352051.110232932493091 ], [ -13908228.757250018417835, 6352476.824647712521255 ], [ -13909552.616856975480914, 6354369.004498949274421 ], [ -13902155.963536961004138, 6355477.760692403651774 ], [ -13902565.841778257861733, 6356846.422008281573653 ], [ -13911922.372665874660015, 6361110.001513258554041 ], [ -13926117.351298486813903, 6363692.200367675162852 ], [ -13945160.200164411216974, 6364602.261882889084518 ], [ -13956062.019134167581797, 6365846.316991783678532 ], [ -13958822.80820775590837, 6367417.529846079647541 ], [ -13965559.887346366420388, 6368918.927181228064001 ], [ -13967530.445161372423172, 6369181.697834271006286 ], [ -13976273.25655, 6370347.537395294755697 ], [ -13980989.211947035044432, 6372906.000856597907841 ], [ -13977239.061601342633367, 6380801.579708102159202 ], [ -13973569.002406252548099, 6385524.57564249355346 ], [ -13969917.788187775760889, 6388756.886809814721346 ], [ -13967530.445161372423172, 6390140.995537009090185 ], [ -13960707.305868901312351, 6394096.843748648650944 ], [ -13963920.374381160363555, 6393702.224791697226465 ], [ -13967530.445161372423172, 6392645.533598394133151 ], [ -13977300.307775331661105, 6389785.831278833560646 ], [ -13988970.059542002156377, 6385735.061970987357199 ], [ -13999772.942384544759989, 6380450.955008027143776 ], [ -14006208.501897377893329, 6378016.672685720957816 ], [ -14014467.312897367402911, 6375772.378562667407095 ], [ -14027347.854411330074072, 6376310.358754293061793 ], [ -14044845.415195109322667, 6379628.461413054727018 ], [ -14059831.882845411077142, 6381335.160334058105946 ], [ -14067530.445161372423172, 6381400.239160707220435 ], [ -14072307.257362224161625, 6381440.619340850040317 ], [ -14077239.929990286007524, 6382008.144891695119441 ], [ -14068726.711806036531925, 6384958.013254543766379 ], [ -14067530.445161372423172, 6385535.457858539186418 ], [ -14063822.306642893701792, 6387325.397073106840253 ], [ -14057108.783725045621395, 6391119.911101507954299 ], [ -14055629.453061044216156, 6392962.109128374606371 ], [ -14067530.445161372423172, 6393119.357856390066445 ], [ -14101375.633785469457507, 6393566.556948342360556 ], [ -14103052.836703890934587, 6395560.584730570204556 ], [ -14103118.794122032821178, 6397026.355611399747431 ], [ -14104588.702297728508711, 6398238.823212936520576 ], [ -14111217.422820823267102, 6399140.012752206996083 ], [ -14120493.862557837739587, 6398451.084661401808262 ], [ -14135527.442649664357305, 6396096.513826633803546 ], [ -14142038.382068937644362, 6397885.004951727576554 ], [ -14139715.738701570779085, 6398890.918357879854739 ], [ -14134806.622294276952744, 6399625.812801194377244 ], [ -14124818.784690178930759, 6403026.23180883936584 ], [ -14138321.210432320833206, 6404787.167827121913433 ], [ -14145232.605604587122798, 6406800.852147188968956 ], [ -14148596.433929739519954, 6408454.430720708332956 ], [ -14148365.58296624943614, 6414414.379683118313551 ], [ -14144803.882386678829789, 6418222.493137624114752 ], [ -14114487.026262922212481, 6421907.800456954166293 ], [ -14124083.830602325499058, 6423351.44896887242794 ], [ -14143220.904351314529777, 6422853.129348129034042 ], [ -14156073.178400354459882, 6419720.569471994414926 ], [ -14167530.445161372423172, 6416315.143393623642623 ], [ -14171328.186967365443707, 6415186.346338025294244 ], [ -14181570.431755723431706, 6413492.511099310591817 ], [ -14186795.201521260663867, 6414643.254666115157306 ], [ -14193706.596693526953459, 6415039.909194414503872 ], [ -14202299.906028373166919, 6414682.923663754947484 ], [ -14208075.89135979861021, 6413523.043353294022381 ], [ -14211039.263931958004832, 6411552.758729556575418 ], [ -14214464.338431099429727, 6410219.809526611119509 ], [ -14218351.114857222884893, 6409531.587997857481241 ], [ -14221168.438860643655062, 6409751.844539761543274 ], [ -14225300.199982713907957, 6411772.793588858097792 ], [ -14233973.600468156859279, 6413025.309504982084036 ], [ -14238218.431449895724654, 6414563.914307705126703 ], [ -14240658.855921087786555, 6413596.318861476145685 ], [ -14243622.228493249043822, 6410690.723005956970155 ], [ -14246745.783366603776813, 6409219.516569728963077 ], [ -14261407.175170348957181, 6407707.426306109875441 ], [ -14267530.445161372423172, 6407921.529452952556312 ], [ -14269463.402671771124005, 6407989.116262989118695 ], [ -14279079.051987785845995, 6411647.498921281658113 ], [ -14280464.157768737524748, 6412915.363865145482123 ], [ -14277189.84308248758316, 6416070.842280223034322 ], [ -14267530.445161372423172, 6421751.019037733785808 ], [ -14256026.93434776738286, 6428515.620236156508327 ], [ -14258142.282972412183881, 6428445.924315131269395 ], [ -14264997.143214844167233, 6426493.435287326574326 ], [ -14267530.445161372423172, 6425571.817175330594182 ], [ -14278655.040014030411839, 6421524.676991794258356 ], [ -14284737.256215395405889, 6420040.134683666750789 ], [ -14295205.640723085030913, 6419854.488773571327329 ], [ -14300105.334642078727484, 6420390.075662847608328 ], [ -14306022.657298086211085, 6419985.355728714726865 ], [ -14312957.608691118657589, 6418651.935311798937619 ], [ -14317480.403077878057957, 6417189.625073340721428 ], [ -14319600.462946675717831, 6415598.143222990445793 ], [ -14318163.533480051904917, 6415326.67185593303293 ], [ -14307699.860216511413455, 6417143.910565691068769 ], [ -14301763.692583886906505, 6417631.477888740599155 ], [ -14300105.334642078727484, 6416750.722491214983165 ], [ -14308255.787026552483439, 6411109.559679626487195 ], [ -14313202.593387072905898, 6405709.972717428579926 ], [ -14317918.548784097656608, 6404348.611125796101987 ], [ -14325418.849475473165512, 6404575.5684315841645 ], [ -14333630.548033935949206, 6404041.871581685729325 ], [ -14333748.329137763008475, 6402528.96553670335561 ], [ -14318436.785640919581056, 6398192.676491226069629 ], [ -14312896.362517133355141, 6397580.364340542815626 ], [ -14305815.362555360421538, 6396028.760445798747241 ], [ -14304741.198888503015041, 6394488.30452604405582 ], [ -14307393.629346571862698, 6390320.18484505917877 ], [ -14309395.908111544325948, 6388676.527141586877406 ], [ -14312623.110356265679002, 6387820.192839633673429 ], [ -14325103.196117233484983, 6387962.424636302515864 ], [ -14329136.021112093701959, 6387529.514720971696079 ], [ -14337536.169436674565077, 6384902.277415625751019 ], [ -14341733.887976884841919, 6382724.307920172810555 ], [ -14340202.733627198264003, 6382532.11529329419136 ], [ -14332952.128875920549035, 6384332.447089668363333 ], [ -14322408.364461787045002, 6385295.492619023658335 ], [ -14308566.72914064116776, 6385428.611521616578102 ], [ -14298249.104445837438107, 6386381.863609475083649 ], [ -14291469.624109854921699, 6388157.204424283467233 ], [ -14284859.748563369736075, 6387653.212549031712115 ], [ -14278428.900294693186879, 6384874.408932622522116 ], [ -14276506.712680319324136, 6382432.91212554462254 ], [ -14279097.896964402869344, 6380336.135828441940248 ], [ -14284407.469124689698219, 6378839.803606016561389 ], [ -14292435.429161192849278, 6377942.108911892399192 ], [ -14297500.016625536605716, 6376596.395807267166674 ], [ -14299610.654006022959948, 6374804.909552709199488 ], [ -14300797.887532545253634, 6372139.724032193422318 ], [ -14301066.42844926379621, 6368597.512184164486825 ], [ -14299035.882219368591905, 6362202.733704670332372 ], [ -14300595.304033972322941, 6361335.482309073209763 ], [ -14303610.500291813164949, 6360859.439205886796117 ], [ -14308081.470992894843221, 6360771.735413040034473 ], [ -14312109.584743604063988, 6359267.678621806204319 ], [ -14320059.175296477973461, 6352051.110232932493091 ], [ -14367530.445161372423172, 6352051.110232932493091 ], [ -14384648.099485674872994, 6352051.110232932493091 ], [ -14388186.755324238911271, 6353577.132698386907578 ], [ -14397604.637859279289842, 6352051.110232932493091 ], [ -14404945.795386554673314, 6352051.110232932493091 ], [ -14405877.477118289098144, 6352300.722911428660154 ], [ -14414593.27880110964179, 6358223.614008632488549 ], [ -14416482.487706411629915, 6357869.20544345676899 ], [ -14418011.22189768217504, 6352051.110232932493091 ], [ -14467530.445161372423172, 6352051.110232932493091 ], [ -14467530.445161372423172, 6336975.338878001086414 ], [ -14469564.075576866045594, 6337345.741092627868056 ], [ -14473455.563247142359614, 6337485.068726174533367 ], [ -14474482.614472469314933, 6337000.550173752941191 ], [ -14469097.662405733019114, 6332850.822508764453232 ], [ -14469710.124145606532693, 6331355.753491232171655 ], [ -14492050.843918539583683, 6323310.656482463702559 ], [ -14497883.36417980119586, 6323597.462998878210783 ], [ -14501548.712130738422275, 6324400.323389135301113 ], [ -14505567.40339314006269, 6324276.090257585979998 ], [ -14519771.804514057934284, 6321270.07109546661377 ], [ -14523691.55964925698936, 6321400.852461124770343 ], [ -14529052.955495227128267, 6323183.174982599914074 ], [ -14531545.203652100637555, 6323103.495314966887236 ], [ -14532873.774503214284778, 6321254.121620625257492 ], [ -14533043.379292709752917, 6317630.622219684533775 ], [ -14538305.83901147544384, 6314180.42466164752841 ], [ -14555223.916764453053474, 6308595.755830301903188 ], [ -14559713.732442142441869, 6306021.428527470678091 ], [ -14563110.539476364850998, 6302495.417223026044667 ], [ -14565640.477586459368467, 6302157.634208088740706 ], [ -14567530.445161372423172, 6302589.464046662673354 ], [ -14575562.35777241922915, 6304424.638137638568878 ], [ -14587062.504749588668346, 6305896.167949640192091 ], [ -14588650.194029105827212, 6305163.736006198450923 ], [ -14585159.162111826241016, 6303010.037202812731266 ], [ -14585898.827443826943636, 6301691.089029005728662 ], [ -14590873.90126926638186, 6301195.480552607215941 ], [ -14597168.123457502573729, 6301388.587663967162371 ], [ -14604776.782764399424195, 6302263.800019387155771 ], [ -14615452.462014818564057, 6301272.725373239256442 ], [ -14629190.449964603409171, 6298419.357603815384209 ], [ -14640652.906988548114896, 6298499.919453583657742 ], [ -14656638.158399255946279, 6303196.55801906902343 ], [ -14661043.171682193875313, 6303547.04687206633389 ], [ -14662447.122439755126834, 6304864.912547450512648 ], [ -14659323.567566396668553, 6308653.499955099076033 ], [ -14654781.928203023970127, 6311516.386922936886549 ], [ -14651436.94485448487103, 6312829.590467096306384 ], [ -14636252.60494976490736, 6316489.67424796987325 ], [ -14618896.381490567699075, 6317831.905299494042993 ], [ -14607985.140032509341836, 6320028.859192200005054 ], [ -14594718.276498010382056, 6324553.216116880998015 ], [ -14587703.233954375609756, 6327949.161947222426534 ], [ -14573913.4223189111799, 6336667.975112631917 ], [ -14574959.318520851433277, 6337339.407806684263051 ], [ -14578059.317173441872001, 6337808.021246481686831 ], [ -14608376.173297198489308, 6329548.24832449760288 ], [ -14612856.566486580297351, 6328775.872635368257761 ], [ -14618886.959002267569304, 6328833.0949552860111 ], [ -14643126.31016880646348, 6332003.424524763599038 ], [ -14648252.14380713365972, 6333361.641888450831175 ], [ -14651752.598212724551558, 6337333.074502342380583 ], [ -14645020.230318263173103, 6346333.040657762438059 ], [ -14640299.563677089288831, 6350667.94887085724622 ], [ -14637846.965940689668059, 6352051.110232932493091 ], [ -14628464.918365063145757, 6357342.188142350874841 ], [ -14612988.48132286220789, 6364436.541001185774803 ], [ -14607636.507965192198753, 6369031.254829337820411 ], [ -14599599.125440388917923, 6381263.817379098385572 ], [ -14600065.538611521944404, 6386790.265494792722166 ], [ -14603683.77412093244493, 6393514.137418662197888 ], [ -14603820.400201367214322, 6397494.195095424540341 ], [ -14600475.416852822527289, 6398752.519403344020247 ], [ -14567530.445161372423172, 6404488.034359607845545 ], [ -14564966.769672602415085, 6404934.354339681565762 ], [ -14548152.339290987700224, 6409549.943631802685559 ], [ -14515517.551044017076492, 6416354.407951399683952 ], [ -14506627.433327538892627, 6416296.478457439690828 ], [ -14500102.360175807029009, 6413956.55106602050364 ], [ -14492507.834601372480392, 6412081.412897664122283 ], [ -14483848.567848382517695, 6410678.492884382605553 ], [ -14472706.475426835939288, 6410825.249424428679049 ], [ -14467530.445161372423172, 6411469.140378876589239 ], [ -14459072.134848408401012, 6412521.342398785986006 ], [ -14437480.502895781770349, 6411879.746255167759955 ], [ -14393133.561684761196375, 6407395.071811997331679 ], [ -14383701.650890704244375, 6407143.928176031447947 ], [ -14383334.17384677939117, 6407716.612469732761383 ], [ -14390179.611600909382105, 6410858.879619976505637 ], [ -14420755.586153069511056, 6412677.127595193684101 ], [ -14433621.993934573605657, 6414496.777697279118001 ], [ -14467530.445161372423172, 6421967.079508231952786 ], [ -14469827.905249428004026, 6422473.228259810246527 ], [ -14478082.00500526279211, 6425543.777625844813883 ], [ -14474732.31041257083416, 6426981.739149885252118 ], [ -14467530.445161372423172, 6427943.121459357440472 ], [ -14465875.171405164524913, 6428164.085175151005387 ], [ -14462841.130170706659555, 6429309.373260623775423 ], [ -14461559.671761130914092, 6431292.352562747895718 ], [ -14456462.105587715283036, 6434004.721167179755867 ], [ -14447557.854138782247901, 6437455.498414298519492 ], [ -14433961.203513579443097, 6440785.74087153095752 ], [ -14408204.831729806959629, 6445717.825591309927404 ], [ -14418286.89421696588397, 6445928.061085665598512 ], [ -14436802.083737766370177, 6445020.880979962646961 ], [ -14443539.162876380607486, 6444077.200952773913741 ], [ -14455934.446242596954107, 6440544.829232100397348 ], [ -14460754.04901098459959, 6438052.649831056594849 ], [ -14467530.445161372423172, 6433271.245294843800366 ], [ -14467656.021694950759411, 6433182.638874267227948 ], [ -14470595.838046342134476, 6432260.407271393574774 ], [ -14483452.82333954051137, 6431552.564296650700271 ], [ -14518462.07863956131041, 6431059.342958896420896 ], [ -14524388.823783880099654, 6433554.432167355902493 ], [ -14527672.560958433896303, 6433959.394758939743042 ], [ -14532016.328067388385534, 6433608.83500880561769 ], [ -14564170.569410763680935, 6427230.393964484333992 ], [ -14567530.445161372423172, 6426278.735321089625359 ], [ -14575698.983852852135897, 6423965.060344197787344 ], [ -14583915.393655467778444, 6420237.934992169961333 ], [ -14596626.33037992566824, 6417500.455900879576802 ], [ -14613822.371537918224931, 6415762.83818828035146 ], [ -14626693.49056358076632, 6413608.531185206957161 ], [ -14640247.739991400390863, 6409296.009147205390036 ], [ -14644845.914284609258175, 6405985.812557807192206 ], [ -14645114.45520132407546, 6404428.355785491876304 ], [ -14641840.140515075996518, 6399505.91091974824667 ], [ -14645180.412619462236762, 6398583.352341229096055 ], [ -14653001.077913235872984, 6398195.752971879206598 ], [ -14665551.832336498424411, 6394925.912101865746081 ], [ -14667530.445161372423172, 6394197.578897197730839 ], [ -14692033.735719814896584, 6385177.845519855618477 ], [ -14695496.500172179192305, 6381629.811774265952408 ], [ -14695350.451603438705206, 6380410.613857149146497 ], [ -14691030.240715250372887, 6377637.612473476678133 ], [ -14694040.725728938356042, 6375834.579890545457602 ], [ -14701503.33646709471941, 6372980.744573565199971 ], [ -14718105.760861825197935, 6368453.951769701205194 ], [ -14729012.291075734421611, 6366727.339866433292627 ], [ -14736088.57979335449636, 6366639.878861159086227 ], [ -14742901.038838412612677, 6367286.379903717897832 ], [ -14755008.936311302706599, 6370207.214756605215371 ], [ -14764813.035393437370658, 6370384.955183148384094 ], [ -14765416.074645003303885, 6369976.441600393503904 ], [ -14752069.119959909468889, 6366852.277870576828718 ], [ -14738510.159287933260202, 6362825.558275120332837 ], [ -14730053.476033521816134, 6359477.683789334259927 ], [ -14726713.203929129987955, 6356811.902353118173778 ], [ -14726562.444116238504648, 6354067.37360524572432 ], [ -14728733.314733486622572, 6352051.110232932493091 ], [ -14767530.445161372423172, 6352051.110232932493091 ], [ -14767530.445161372423172, 6343670.389722312800586 ], [ -14772633.70068721473217, 6343354.044875608757138 ], [ -14780383.697318693622947, 6342178.990910176187754 ], [ -14782781.720592506229877, 6341262.512123374268413 ], [ -14767530.445161372423172, 6339334.759299108758569 ], [ -14767530.445161372423172, 6333804.883069353178144 ], [ -14771432.333428230136633, 6332596.954885143786669 ], [ -14785189.16635462641716, 6330113.8492615763098 ], [ -14797523.203546853736043, 6329392.523629505187273 ], [ -14799402.989963855594397, 6329869.19706529006362 ], [ -14797099.191573092713952, 6333139.561152588576078 ], [ -14797758.76575449667871, 6333942.117921421304345 ], [ -14802385.207512624561787, 6334611.218781407922506 ], [ -14808966.81559419259429, 6333364.814307138323784 ], [ -14825361.945246199145913, 6328556.506616333499551 ], [ -14827114.528071068227291, 6327761.518974491395056 ], [ -14821197.205415057018399, 6326473.029605141840875 ], [ -14822440.973871417343616, 6325393.936992404982448 ], [ -14831326.380343737080693, 6321920.71182501129806 ], [ -14835015.28451544046402, 6319607.518955701030791 ], [ -14840956.163392215967178, 6317243.979848172515631 ], [ -14867409.799310611560941, 6310003.647616030648351 ], [ -14865398.098057338967919, 6308236.425712851807475 ], [ -14867530.445161372423172, 6306274.514959029853344 ], [ -14872281.225764689967036, 6301903.459450728259981 ], [ -14876092.622284365817904, 6296323.74661969114095 ], [ -14871414.356840560212731, 6293964.683320071548223 ], [ -14867530.445161372423172, 6293480.677186907269061 ], [ -14849196.129415597766638, 6291195.887520890682936 ], [ -14838426.225282121449709, 6290526.608924651518464 ], [ -14825734.133534276857972, 6288588.802038979716599 ], [ -14802757.395800700411201, 6283365.736423786729574 ], [ -14795106.335296429693699, 6279947.495461701415479 ], [ -14793956.791723126545548, 6278335.632725906558335 ], [ -14794668.189590213820338, 6276573.000927071087062 ], [ -14797419.556175492703915, 6274196.861639344133437 ], [ -14804623.048485239967704, 6269698.353109199553728 ], [ -14821965.138211976736784, 6262999.790858475491405 ], [ -14829804.648482361808419, 6261097.845559191890061 ], [ -14841662.850015150383115, 6259604.02246171142906 ], [ -14845568.47141787968576, 6258512.541741938330233 ], [ -14860804.635008284822106, 6252133.892883223481476 ], [ -14860903.186447087675333, 6252051.110232932493091 ], [ -14864912.83990958891809, 6248683.024039483629167 ], [ -14864262.688216490671039, 6245675.489879374392331 ], [ -14867174.237102968618274, 6243558.400822478346527 ], [ -14867530.445161372423172, 6243482.844418683089316 ], [ -14886773.01277893409133, 6239401.243301955983043 ], [ -14886075.7486443053931, 6238664.159812038764358 ], [ -14878961.769973466172814, 6238346.781016833148897 ], [ -14881571.799234157428145, 6234677.37100282125175 ], [ -14882721.342807464301586, 6229572.661499015986919 ], [ -14886122.861085835844278, 6228713.089006641879678 ], [ -14898372.095883315429091, 6228749.602110510692 ], [ -14913942.757808569818735, 6226760.501922536641359 ], [ -14915035.766452036798, 6226195.687368610873818 ], [ -14915323.152345363050699, 6222511.227963034063578 ], [ -14956037.724314514547586, 6219810.877007657662034 ], [ -14964951.398251751437783, 6212791.447667839005589 ], [ -14967530.445161372423172, 6211593.303640354424715 ], [ -14969591.97374233789742, 6210635.582341234199703 ], [ -14985548.957688130438328, 6205514.174611015245318 ], [ -14995315.366817038506269, 6203449.246574168093503 ], [ -15006476.304215203970671, 6202201.417658035643399 ], [ -15012322.958208920434117, 6200462.812482425943017 ], [ -15012864.751286501064897, 6198225.689854074269533 ], [ -15016035.418601388111711, 6196295.99925384297967 ], [ -15025707.602847244590521, 6193095.639988505281508 ], [ -15030437.6919767241925, 6189065.026141497306526 ], [ -15033881.611452484503388, 6188430.867324585095048 ], [ -15051878.564116466790438, 6187459.08235845156014 ], [ -15055463.820916801691055, 6186183.049752483144403 ], [ -15057202.270009217783809, 6180717.231117294169962 ], [ -15060533.119625298306346, 6180544.649100010283291 ], [ -15066912.144208293408155, 6181816.744601404294372 ], [ -15067530.445161372423172, 6181743.543098093010485 ], [ -15075227.490138120949268, 6180832.279318624176085 ], [ -15093916.995692577213049, 6174639.39944935683161 ], [ -15098020.489349730312824, 6172409.965492099523544 ], [ -15097563.49866690300405, 6171214.70977951772511 ], [ -15094656.661024577915668, 6170029.093499790877104 ], [ -15090228.091520875692368, 6166332.866004727780819 ], [ -15090501.343681743368506, 6163840.801129776053131 ], [ -15097704.835991490632296, 6156879.653305669315159 ], [ -15100230.062857432290912, 6155803.639780518598855 ], [ -15108983.554493475705385, 6154074.259260316379368 ], [ -15110851.49126510694623, 6152051.110232932493091 ], [ -15167530.445161372423172, 6152051.110232932493091 ], [ -15167530.445161372423172, 6136404.151550570502877 ], [ -15168199.18225097283721, 6136297.789958264678717 ], [ -15174451.003241831436753, 6136046.514737986959517 ], [ -15180533.219443200156093, 6136566.249613219872117 ], [ -15185998.262660533189774, 6136139.454910642467439 ], [ -15190855.555382151156664, 6134765.675593144260347 ], [ -15195590.355755787342787, 6132608.895848182961345 ], [ -15199359.35107809305191, 6126490.864359378814697 ], [ -15204150.686381567269564, 6123749.966723339632154 ], [ -15207180.016371861100197, 6123269.24439359176904 ], [ -15213365.879944587126374, 6123677.345108367502689 ], [ -15222708.277099745348096, 6124966.951894308440387 ], [ -15232201.434067791327834, 6124510.646915038116276 ], [ -15247522.40005294047296, 6120750.103842834942043 ], [ -15252389.115262864157557, 6117906.328984043560922 ], [ -15242735.775993619114161, 6117275.513684033416212 ], [ -15237953.863178450614214, 6116460.782172644510865 ], [ -15238076.355526424944401, 6115663.148301471956074 ], [ -15243112.675525853410363, 6114889.566348616965115 ], [ -15251677.717395776882768, 6114945.077326465398073 ], [ -15256831.818499026820064, 6114282.340958682820201 ], [ -15263107.195710660889745, 6112657.780012898147106 ], [ -15267530.445161372423172, 6112164.707870337180793 ], [ -15278842.75118125975132, 6110903.693082749843597 ], [ -15284816.608767107129097, 6109645.612930104136467 ], [ -15296684.232788197696209, 6102489.270368069410324 ], [ -15298107.028522368520498, 6100864.659151656553149 ], [ -15296585.296660987660289, 6100505.441690855659544 ], [ -15289923.597428822889924, 6101262.184952982701361 ], [ -15282088.798402588814497, 6100069.435168706811965 ], [ -15278022.994698656722903, 6098551.594043826684356 ], [ -15275417.676682118326426, 6096680.184525944292545 ], [ -15272948.984746012836695, 6093066.454125219024718 ], [ -15271427.25288463383913, 6092534.830697162076831 ], [ -15286498.52292968519032, 6086455.898398748598993 ], [ -15290771.62137633934617, 6083871.133414632640779 ], [ -15293527.699205769225955, 6082909.565340798348188 ], [ -15295327.394472170621157, 6083653.581288631074131 ], [ -15297193.047156712040305, 6090428.320178743451834 ], [ -15298328.45699755474925, 6091576.251847967505455 ], [ -15301871.312600517645478, 6091695.217600263655186 ], [ -15305305.809587962925434, 6089556.554994139820337 ], [ -15312843.800232561305165, 6081543.851035942323506 ], [ -15321041.36505856923759, 6077498.976468942128122 ], [ -15367530.445161372423172, 6069661.337130942381918 ], [ -15382753.952217089012265, 6067094.791234607808292 ], [ -15391804.252234756946564, 6064728.869715904816985 ], [ -15393547.41257132589817, 6060274.182756702415645 ], [ -15396086.773169727995992, 6056411.35850628092885 ], [ -15400180.844338577240705, 6053330.816690540872514 ], [ -15403319.824856944382191, 6052051.110232932493091 ], [ -15405462.431189298629761, 6052051.110232932493091 ], [ -15405989.808379072695971, 6052766.814803603105247 ], [ -15405513.972719630226493, 6063633.52211378607899 ], [ -15406786.008640905842185, 6065788.481474881991744 ], [ -15413009.562166856601834, 6067168.915094256401062 ], [ -15415746.795019675046206, 6066978.306967105716467 ], [ -15419511.07909782230854, 6066371.099351503886282 ], [ -15425682.808938093483448, 6064025.775747352279723 ], [ -15429461.226748699322343, 6063439.142150253988802 ], [ -15434167.759657420217991, 6063633.52211378607899 ], [ -15442209.85342638194561, 6061321.30726117733866 ], [ -15461328.08219875022769, 6053894.707711919210851 ], [ -15467530.445161372423172, 6052976.568245557136834 ], [ -15473782.247541358694434, 6052051.110232932493091 ], [ -15473812.879203870892525, 6052046.575809771195054 ], [ -15477115.461355036124587, 6050499.047841621562839 ], [ -15482448.589736092835665, 6046423.934793841093779 ], [ -15485982.022850750014186, 6044930.298385644331574 ], [ -15491211.5038604401052, 6044798.679105898365378 ], [ -15498132.321521017700434, 6046029.263136867433786 ], [ -15503696.300865564495325, 6045157.95001399051398 ], [ -15507903.441894080489874, 6042186.398329671472311 ], [ -15512181.251584894955158, 6041011.171203804202378 ], [ -15524326.839011006057262, 6043204.542959680780768 ], [ -15529678.812368668615818, 6041705.681201322935522 ], [ -15536627.897494161501527, 6037864.205079981125891 ], [ -15543892.6359778996557, 6035327.759567763656378 ], [ -15551468.316575722768903, 6034096.198466873727739 ], [ -15567530.445161372423172, 6033046.574440038762987 ], [ -15571142.472158132120967, 6032810.536588570103049 ], [ -15579047.939846660941839, 6033631.997013119980693 ], [ -15580654.474102789536119, 6034749.526105942204595 ], [ -15580286.997058860957623, 6039650.161682481877506 ], [ -15577111.618499826639891, 6043179.62761037889868 ], [ -15574171.802148431539536, 6044844.924400808289647 ], [ -15570252.047013238072395, 6046313.716609071940184 ], [ -15567530.445161372423172, 6046394.724374423734844 ], [ -15564518.462879186496139, 6046484.375237129628658 ], [ -15553790.95994309335947, 6045385.583705447614193 ], [ -15555006.460934532806277, 6046566.145586718805134 ], [ -15558907.371093114838004, 6047966.54737164080143 ], [ -15567530.445161372423172, 6050075.72417211253196 ], [ -15568782.138837544247508, 6050381.884509154595435 ], [ -15578557.970454758033156, 6051613.635897114872932 ], [ -15584169.062240835279226, 6050832.759655443020165 ], [ -15592065.107441052794456, 6048972.000024708919227 ], [ -15597421.792042873799801, 6046829.217077754437923 ], [ -15600243.827290443703532, 6044393.111745006404817 ], [ -15603796.105381712317467, 6036423.232939921319485 ], [ -15605840.785344062373042, 6034264.006966607645154 ], [ -15628878.769251627847552, 6020152.400370707735419 ], [ -15637914.935536840930581, 6015790.36551371216774 ], [ -15646852.165694849565625, 6016117.292236130684614 ], [ -15651181.799071341753006, 6014467.920280398800969 ], [ -15657278.149005161598325, 6010925.320986172184348 ], [ -15662898.663279540836811, 6009229.854315299540758 ], [ -15667530.445161372423172, 6009368.864790996536613 ], [ -15668057.47562693990767, 6009384.682192937470973 ], [ -15672066.744401045143604, 6010057.909836575388908 ], [ -15674917.047113528475165, 6011252.783921249210835 ], [ -15674427.077721631154418, 6012368.04640038870275 ], [ -15670582.702492885291576, 6013403.786270739510655 ], [ -15671958.385785520076752, 6016239.431423204019666 ], [ -15678563.550087854266167, 6020873.400601514615119 ], [ -15683062.788253847509623, 6023390.138536389917135 ], [ -15691599.562658863142133, 6023680.393048641271889 ], [ -15692928.13350997492671, 6021576.29584682919085 ], [ -15690049.563332565128803, 6010795.76525829359889 ], [ -15690492.420282931998372, 6008358.347355643287301 ], [ -15695844.393640602007508, 6005270.011513448320329 ] ], [ [ -8467530.445161372423172, 4952051.110232932493091 ], [ -8367530.445161372423172, 4952051.110232932493091 ], [ -8367530.445161372423172, 5052051.110232932493091 ], [ -8467530.445161372423172, 5052051.110232932493091 ], [ -8467530.445161372423172, 4952051.110232932493091 ] ] ], [ [ [ -15517453.133791957050562, 6018340.154919560067356 ], [ -15519483.680021846666932, 6028420.74119668174535 ], [ -15518819.394596289843321, 6030183.885284316726029 ], [ -15513952.679386371746659, 6033674.849472395144403 ], [ -15507653.745953978970647, 6035249.240768006071448 ], [ -15504925.935589464381337, 6034788.792502293363214 ], [ -15502659.827151926234365, 6033403.439935049042106 ], [ -15502099.189097737893462, 6031942.394665933214128 ], [ -15503889.461875831708312, 6028674.727976985275745 ], [ -15502424.264944283291698, 6028635.379353382624686 ], [ -15499442.047395514324307, 6029196.941479562781751 ], [ -15493185.515160497277975, 6033321.297862701117992 ], [ -15491140.835198143497109, 6033503.43585932534188 ], [ -15491112.56773323006928, 6032231.803974290378392 ], [ -15494071.229061238467693, 6028148.843632655218244 ], [ -15489058.465282579883933, 6022691.260279062204063 ], [ -15484375.488594615831971, 6020062.711407259106636 ], [ -15484846.613009907305241, 6019140.55087507609278 ], [ -15496572.899706415832043, 6017241.500964473001659 ], [ -15505519.552352724596858, 6018609.370577013120055 ], [ -15510230.79650560207665, 6018135.534622202627361 ], [ -15514518.028684720396996, 6016225.062368505634367 ], [ -15517453.133791957050562, 6018340.154919560067356 ] ] ], [ [ [ -15484191.750072656199336, 6028249.019353551790118 ], [ -15487734.605675619095564, 6030069.474067699164152 ], [ -15485364.849866723641753, 6031424.244687929749489 ], [ -15472762.271757781505585, 6031763.732635878957808 ], [ -15469577.470710437744856, 6030351.918649976141751 ], [ -15470929.59778231009841, 6024568.895539230667055 ], [ -15484191.750072656199336, 6028249.019353551790118 ] ] ], [ [ [ -14895243.829765805974603, 6157009.42817273363471 ], [ -14895658.419251259416342, 6156275.090696919709444 ], [ -14884893.226361935958266, 6156480.042842579074204 ], [ -14881967.543743, 6155598.634608902968466 ], [ -14879065.417344829067588, 6153951.176795081235468 ], [ -14877303.364960236474872, 6152051.110232932493091 ], [ -14906963.57966797426343, 6152051.110232932493091 ], [ -14907012.517659690231085, 6152076.874257323332131 ], [ -14913820.265460595488548, 6163915.734165598638356 ], [ -14927002.326600342988968, 6172929.321343552321196 ], [ -14927605.365851905196905, 6175076.915210215374827 ], [ -14923841.081773759797215, 6180615.713695493526757 ], [ -14910536.528286039829254, 6188457.856037744320929 ], [ -14896233.191037908196449, 6190602.539482913911343 ], [ -14886042.769935239106417, 6193886.853320713154972 ], [ -14876191.558411575853825, 6194876.362363257445395 ], [ -14870095.208477757871151, 6194792.235544865950942 ], [ -14867530.445161372423172, 6194356.922022270970047 ], [ -14861765.728815468028188, 6193378.485157059505582 ], [ -14858406.611734464764595, 6190383.433445445261896 ], [ -14860418.312987748533487, 6188973.95989683829248 ], [ -14859650.380190828815103, 6188231.816694322042167 ], [ -14853808.437441265210509, 6186429.529279336333275 ], [ -14847490.659032253548503, 6180124.98929027095437 ], [ -14840112.850688852369785, 6174517.288728909566998 ], [ -14835208.445525711402297, 6172233.428535058163106 ], [ -14828754.041036270558834, 6170827.491046967916191 ], [ -14835434.585245048627257, 6175117.610562480054796 ], [ -14839377.896601006388664, 6180419.435241529718041 ], [ -14841361.33038935996592, 6190956.43993319850415 ], [ -14843269.384271280840039, 6193731.997046520933509 ], [ -14839538.078902199864388, 6194479.259127704426646 ], [ -14828989.603243913501501, 6194068.628991615027189 ], [ -14829281.700381387025118, 6195633.37735669221729 ], [ -14840409.659070480614901, 6199166.464876579120755 ], [ -14847255.096824612468481, 6202083.982356166467071 ], [ -14849827.436132082715631, 6204391.414203866384923 ], [ -14849667.253830883651972, 6206388.572184419259429 ], [ -14843599.171361980959773, 6209334.472218561917543 ], [ -14840150.540642077103257, 6210174.084015154279768 ], [ -14836598.262550808489323, 6210535.263916163705289 ], [ -14829517.262589037418365, 6209909.854331761598587 ], [ -14826337.1727858427912, 6208989.848209696821868 ], [ -14817258.605303252115846, 6202352.397805732674897 ], [ -14813004.351833201944828, 6200284.85625091381371 ], [ -14809480.341206852346659, 6200281.498464741744101 ], [ -14806210.737764762714505, 6201385.96744985692203 ], [ -14803186.119018614292145, 6203593.444717723876238 ], [ -14800071.986633559688926, 6204914.314725224860013 ], [ -14796858.918121302500367, 6205346.63049934245646 ], [ -14786753.29941338300705, 6204371.300458139739931 ], [ -14783384.75984407775104, 6204733.323093070648611 ], [ -14781726.401902260258794, 6206398.620948598720133 ], [ -14781797.070564556866884, 6209364.582726013846695 ], [ -14779304.822407681494951, 6210431.59728411398828 ], [ -14778692.360667807981372, 6212607.687302250415087 ], [ -14784199.805082522332668, 6215819.856702549383044 ], [ -14777882.026673516258597, 6216800.706004717387259 ], [ -14767530.445161372423172, 6215587.404366611503065 ], [ -14756926.412681519985199, 6214344.513126926496625 ], [ -14747965.626302754506469, 6211658.598667961545289 ], [ -14752563.800595965236425, 6206666.573047069832683 ], [ -14751866.536461340263486, 6202895.850905066356063 ], [ -14747942.070081990212202, 6203355.345635983161628 ], [ -14733092.22851212695241, 6207239.224039668217301 ], [ -14725351.654368951916695, 6208377.437209038995206 ], [ -14715274.303125949576497, 6208554.817658396437764 ], [ -14707284.03304267115891, 6206787.142091176472604 ], [ -14705658.653809929266572, 6205430.403961771167815 ], [ -14706355.917944552376866, 6203811.402861623093486 ], [ -14712749.076260007917881, 6200519.890107217244804 ], [ -14712480.535343294963241, 6198380.269947515800595 ], [ -14705616.252612551674247, 6194438.872243393212557 ], [ -14688735.864812798798084, 6192287.336303330026567 ], [ -14686686.473606303334236, 6191101.356306556612253 ], [ -14686775.987245200201869, 6189672.050813666544855 ], [ -14698398.626570349559188, 6183118.632454897277057 ], [ -14702662.302528701722622, 6181586.731719762086868 ], [ -14705686.921274848282337, 6181217.991356424987316 ], [ -14726793.295079732313752, 6182398.449357132427394 ], [ -14746109.396106518805027, 6184548.252028425224125 ], [ -14753925.350156143307686, 6184913.132680758833885 ], [ -14756686.139229729771614, 6184217.111348120495677 ], [ -14762155.893691213801503, 6182198.92604315187782 ], [ -14758236.138556025922298, 6181603.645137722603977 ], [ -14741303.927070589736104, 6181123.260463396087289 ], [ -14735339.491973048076034, 6178171.311116772703826 ], [ -14732734.17395650409162, 6176002.574931231327355 ], [ -14731433.870570313185453, 6173608.059865436516702 ], [ -14734811.832627926021814, 6172623.830591330304742 ], [ -14742053.01489089615643, 6171907.482356993481517 ], [ -14750731.126620491966605, 6171917.668799409642816 ], [ -14761463.340800743550062, 6169216.852779615670443 ], [ -14767380.663456756621599, 6166128.688519760966301 ], [ -14767530.445161372423172, 6166123.209290525875986 ], [ -14788873.359282176941633, 6165342.454930001869798 ], [ -14805211.954004351049662, 6161213.372722195461392 ], [ -14810987.939335770905018, 6159173.668283137492836 ], [ -14812999.640589049085975, 6156732.795023966580629 ], [ -14819161.947941014543176, 6154956.181029252707958 ], [ -14833083.674412759020925, 6153181.780380360782146 ], [ -14827196.211595142260194, 6152051.110232932493091 ], [ -14855410.395660767331719, 6152051.110232932493091 ], [ -14858825.912464076653123, 6153014.192989275790751 ], [ -14862572.279881549999118, 6152051.110232932493091 ], [ -14867530.445161372423172, 6152051.110232932493091 ], [ -14868006.19373813457787, 6152051.110232932493091 ], [ -14867530.445161372423172, 6152661.855245088227093 ], [ -14866651.289002, 6153790.477095935493708 ], [ -14861341.716841707006097, 6157111.877461666241288 ], [ -14862269.83193982578814, 6158043.981341798789799 ], [ -14865190.803314609453082, 6158873.376297532580793 ], [ -14867530.445161372423172, 6159045.926968685351312 ], [ -14871899.614988306537271, 6159368.157136973924935 ], [ -14882405.689449220895767, 6159525.102474175393581 ], [ -14890188.664789769798517, 6158740.281290135346353 ], [ -14895243.829765805974603, 6157009.42817273363471 ] ] ], [ [ [ -14763084.008789334446192, 6158255.621570248156786 ], [ -14767530.445161372423172, 6157437.508055767044425 ], [ -14775352.088563421741128, 6155998.379810749553144 ], [ -14777533.39460620470345, 6156094.036268522962928 ], [ -14784232.297350754961371, 6152051.110232932493091 ], [ -14796215.521225577220321, 6152051.110232932493091 ], [ -14798545.543528029695153, 6153150.999825844541192 ], [ -14796590.377204587683082, 6158750.519608766771853 ], [ -14789919.255484111607075, 6162460.965631297789514 ], [ -14767530.445161372423172, 6161640.050921186804771 ], [ -14756172.61361706443131, 6161223.601326264441013 ], [ -14753562.584356373175979, 6160183.48751206882298 ], [ -14753501.33818238414824, 6159296.505036845803261 ], [ -14755979.452606799080968, 6158562.810714886523783 ], [ -14763084.008789334446192, 6158255.621570248156786 ] ] ], [ [ [ -14796251.167625581845641, 6209274.250109159387648 ], [ -14807270.767699155956507, 6212520.814020343124866 ], [ -14812292.953966120257974, 6214745.145995977334678 ], [ -14812580.339859446510673, 6215693.051817807368934 ], [ -14808816.055781299248338, 6216737.32956560421735 ], [ -14795878.979337500408292, 6214124.137379138730466 ], [ -14790385.668655248358846, 6211735.475005004554987 ], [ -14785617.889572534710169, 6208461.108808512799442 ], [ -14788312.721227983012795, 6206559.395665179006755 ], [ -14790861.504314688965678, 6207048.355003410950303 ], [ -14796251.167625581845641, 6209274.250109159387648 ] ] ], [ [ [ -14724993.599813332781196, 6248949.665488765574992 ], [ -14718360.168046085163951, 6247767.65800245385617 ], [ -14712080.079590300098062, 6245846.885734653100371 ], [ -14706143.911957675591111, 6243178.974267036654055 ], [ -14702652.88004039041698, 6242631.174632716923952 ], [ -14699011.088310223072767, 6246650.964161591604352 ], [ -14696429.326514445245266, 6246776.165205874480307 ], [ -14685013.981932029128075, 6243373.644070419482887 ], [ -14677998.939388396218419, 6244129.077478919178247 ], [ -14673490.278734093531966, 6239943.170012321323156 ], [ -14669448.031250927597284, 6239559.868601395748556 ], [ -14667530.445161372423172, 6239820.063055123202503 ], [ -14667530.445161372423172, 6233550.583759509027004 ], [ -14672562.163635976612568, 6230829.945089991204441 ], [ -14676439.517573796212673, 6229688.796691968105733 ], [ -14681881.004570368677378, 6230853.160579915158451 ], [ -14683911.550800252705812, 6231287.581029600463808 ], [ -14687487.385112289339304, 6233279.614683628082275 ], [ -14690196.35050018876791, 6235796.319967246614397 ], [ -14691807.596000470221043, 6235836.036465598270297 ], [ -14698177.198095161467791, 6232875.373916172422469 ], [ -14698012.304549813270569, 6231413.581605740822852 ], [ -14695364.585335897281766, 6229207.629135627299547 ], [ -14695750.907356433570385, 6227836.610486643388867 ], [ -14702690.569993615150452, 6227182.366423958912492 ], [ -14709488.895306220278144, 6227521.133970243856311 ], [ -14717790.107503585517406, 6225597.506145679391921 ], [ -14719773.541291946545243, 6226797.044249700382352 ], [ -14721040.865969069302082, 6230169.869223520159721 ], [ -14723636.761497305706143, 6229788.336736456491053 ], [ -14727547.094144191592932, 6225654.007296778261662 ], [ -14731820.192590851336718, 6223033.640965383499861 ], [ -14739617.301663858816028, 6220856.741115118376911 ], [ -14741322.772047197446227, 6219800.882529807277024 ], [ -14747032.799960484728217, 6219657.623884839937091 ], [ -14755494.194459049031138, 6218284.583293940871954 ], [ -14760718.964224589988589, 6218514.587651358917356 ], [ -14767530.445161372423172, 6219498.945915576070547 ], [ -14791874.421807551756501, 6223017.005324092693627 ], [ -14799195.695221127942204, 6224660.061355636455119 ], [ -14773575.949517788365483, 6234942.257679680362344 ], [ -14767530.445161372423172, 6236719.827341512776911 ], [ -14760097.079996412619948, 6238905.472016226500273 ], [ -14752304.682167550548911, 6238690.606162001378834 ], [ -14744507.573094546794891, 6237457.236988314427435 ], [ -14740389.945704931393266, 6237655.676672639325261 ], [ -14740083.714834991842508, 6242192.18486313149333 ], [ -14747343.742074577137828, 6245570.009416116401553 ], [ -14747070.489913707599044, 6246973.837739234790206 ], [ -14731009.858596559613943, 6249278.81142755318433 ], [ -14724993.599813332781196, 6248949.665488765574992 ] ] ], [ [ [ -14712815.033678146079183, 6251598.003414313308895 ], [ -14715655.913902333006263, 6251167.231883293017745 ], [ -14718680.425721295177937, 6252051.110232932493091 ], [ -14711730.232790658250451, 6252051.110232932493091 ], [ -14712815.033678146079183, 6251598.003414313308895 ] ] ], [ [ [ -15511964.534353859722614, 6271994.327546395361423 ], [ -15506805.722006460651755, 6272395.239319863729179 ], [ -15526475.166344717144966, 6257791.167096714489162 ], [ -15533556.166306490078568, 6256711.974007530137897 ], [ -15541070.600730324164033, 6257256.552315773442388 ], [ -15546978.500898029655218, 6263902.759221874177456 ], [ -15542450.995267121121287, 6264108.823026069439948 ], [ -15532962.549543228000402, 6268467.905474822968245 ], [ -15511964.534353859722614, 6271994.327546395361423 ] ] ], [ [ [ -13916770.242899181321263, 6352398.209588836878538 ], [ -13916978.299142116680741, 6352051.110232932493091 ], [ -13920005.710175950080156, 6352051.110232932493091 ], [ -13916770.242899181321263, 6352398.209588836878538 ] ] ], [ [ [ -14306201.684575896710157, 6354849.64082838781178 ], [ -14302225.394510867074132, 6358722.19523033965379 ], [ -14287648.805101871490479, 6361169.505716153420508 ], [ -14271691.821156080812216, 6357361.01243282854557 ], [ -14282070.692024867981672, 6355625.342069164849818 ], [ -14287125.857000902295113, 6353655.704502386972308 ], [ -14306201.684575896710157, 6354849.64082838781178 ] ] ], [ [ [ -14218918.554160008206964, 6352051.110232932493091 ], [ -14245975.50419994816184, 6352051.110232932493091 ], [ -14242020.405481267720461, 6353778.270757938735187 ], [ -14228428.466100223362446, 6357662.178474379703403 ], [ -14215953.091583408415318, 6363329.317594665102661 ], [ -14203284.556056322529912, 6371385.633690769784153 ], [ -14200933.64522404037416, 6374378.583349362947047 ], [ -14195063.435009554028511, 6374686.66719876229763 ], [ -14185400.673252008855343, 6372719.129899006336927 ], [ -14179417.393177853897214, 6369951.491633457131684 ], [ -14182201.738472204655409, 6367745.369009184651077 ], [ -14214209.931246846914291, 6356265.789866915903986 ], [ -14216900.051658133044839, 6354764.830502897500992 ], [ -14218918.554160008206964, 6352051.110232932493091 ] ] ], [ [ [ -16051830.713076051324606, 6374792.463304009288549 ], [ -16040551.994574066251516, 6376475.145756552927196 ], [ -16034568.714499911293387, 6376832.657715877518058 ], [ -16029791.51292890124023, 6375990.075105391442776 ], [ -16020934.373921493068337, 6372828.139982796274126 ], [ -16016232.552256921306252, 6372650.60637257155031 ], [ -16001373.288198752328753, 6373612.845185590907931 ], [ -15995927.089958027005196, 6372934.030062922276556 ], [ -15990641.074018502607942, 6371569.507147475145757 ], [ -15987371.470576401799917, 6369483.624927083961666 ], [ -15986749.586348222568631, 6365811.943399900570512 ], [ -15989166.45459864847362, 6362528.252790911123157 ], [ -15988445.634243259206414, 6357891.161669494584203 ], [ -15988968.58234423212707, 6355882.800057847984135 ], [ -15981077.248388160020113, 6353247.099629581905901 ], [ -15980254.137701539322734, 6352051.110232932493091 ], [ -16067530.445161372423172, 6352051.110232932493091 ], [ -16126824.342235621064901, 6352051.110232932493091 ], [ -16141683.561559699475765, 6357577.479826213791966 ], [ -16155317.902138121426105, 6364692.93385008815676 ], [ -16146432.495665799826384, 6365833.817568553611636 ], [ -16137495.265507791191339, 6366414.962486051954329 ], [ -16097416.711499273777008, 6365355.659099175594747 ], [ -16092403.947720615193248, 6370434.844530476257205 ], [ -16087249.846617370843887, 6371700.39030059799552 ], [ -16074515.35367214679718, 6373136.452086656354368 ], [ -16067530.445161372423172, 6374782.797480811364949 ], [ -16062619.462186135351658, 6375940.317896373569965 ], [ -16057281.622560929507017, 6375871.899798057973385 ], [ -16051830.713076051324606, 6374792.463304009288549 ] ] ], [ [ [ -14251310.978950740769506, 6382556.915343406610191 ], [ -14249921.16192564368248, 6382848.293704715557396 ], [ -14246995.47930670529604, 6380249.241420852020383 ], [ -14247037.880504079163074, 6378572.709988988935947 ], [ -14250062.49925022944808, 6376966.320365706458688 ], [ -14247160.372852053493261, 6374011.313016352243721 ], [ -14252182.559119023382664, 6368922.047474629245698 ], [ -14254123.59171000495553, 6365680.693630265071988 ], [ -14256804.289632992818952, 6363642.151268924586475 ], [ -14259499.121288439258933, 6362853.721895071677864 ], [ -14262198.664188038557768, 6363316.803286362439394 ], [ -14262764.013486376032233, 6364442.794855112209916 ], [ -14261181.035451017320156, 6366230.638142126612365 ], [ -14267530.445161372423172, 6366174.620105809532106 ], [ -14267555.348789855837822, 6366174.400392099283636 ], [ -14269496.381380837410688, 6370625.036800151690841 ], [ -14267530.445161372423172, 6371408.153558453544974 ], [ -14265967.659510338678956, 6372030.678145385347307 ], [ -14264695.623589061200619, 6373933.493229015730321 ], [ -14264299.879080219194293, 6375209.372302758507431 ], [ -14260144.561737384647131, 6380845.015815884806216 ], [ -14258660.519829228520393, 6381239.001863450743258 ], [ -14258179.972925633192062, 6379898.523497046902776 ], [ -14256832.557097911834717, 6379504.283166654407978 ], [ -14254622.98359021358192, 6380053.715718501247466 ], [ -14251310.978950740769506, 6382556.915343406610191 ] ] ], [ [ [ -14013440.261672040447593, 6372024.446780602447689 ], [ -14017939.499838039278984, 6373011.88700201921165 ], [ -14002872.941037140786648, 6377109.298834621906281 ], [ -14000394.826612723991275, 6376288.593460579402745 ], [ -14001944.825939022004604, 6373030.572236893698573 ], [ -14005030.690859157592058, 6371469.781170239672065 ], [ -14013440.261672040447593, 6372024.446780602447689 ] ] ], [ [ [ -14151668.165117416530848, 6379113.073227560147643 ], [ -14145458.745323929935694, 6381350.669347607530653 ], [ -14141058.443285139277577, 6382160.078934450633824 ], [ -14125007.234456291422248, 6380196.482329180464149 ], [ -14122858.907122580334544, 6378448.468723393045366 ], [ -14104320.161381013691425, 6378867.753282766789198 ], [ -14098987.032999956980348, 6378560.286196031607687 ], [ -14096862.261887017637491, 6377749.473478198982775 ], [ -14099373.355020498856902, 6376562.197788315825164 ], [ -14106525.023644560948014, 6375000.928196928463876 ], [ -14127442.94768332876265, 6372261.22562716063112 ], [ -14144436.405342752113938, 6368647.443946999497712 ], [ -14146655.401338757947087, 6368981.332170343026519 ], [ -14149755.399991348385811, 6372937.144396035932004 ], [ -14152897.79984131641686, 6374534.186925233341753 ], [ -14154815.27621153742075, 6376758.051582471467555 ], [ -14154782.297502467408776, 6377581.679719617590308 ], [ -14151668.165117416530848, 6379113.073227560147643 ] ] ], [ [ [ -14667530.445161372423172, 6374691.967708473093808 ], [ -14667916.876901241019368, 6374599.536975218914449 ], [ -14672576.297368435189128, 6374366.134563229978085 ], [ -14667530.445161372423172, 6376913.317446164786816 ], [ -14666348.032598339021206, 6377510.207905403338373 ], [ -14662027.821710148826241, 6383632.331929442472756 ], [ -14656209.435181345790625, 6382783.202092837542295 ], [ -14655041.046631433069706, 6381660.825281604193151 ], [ -14664651.984703298658133, 6375380.467599486000836 ], [ -14667530.445161372423172, 6374691.967708473093808 ] ] ], [ [ [ -14289778.287458971142769, 6409632.54190980270505 ], [ -14283611.26886285841465, 6410134.177026061341166 ], [ -14276534.980145238339901, 6408631.956565283238888 ], [ -14274480.877694582566619, 6407079.605868653394282 ], [ -14273284.221679756417871, 6403989.721231803297997 ], [ -14285509.900256466120481, 6403471.212273204699159 ], [ -14291106.858310084789991, 6404268.863320562057197 ], [ -14291912.481060225516558, 6405130.586344555020332 ], [ -14289589.83769285492599, 6408298.317466907203197 ], [ -14289778.287458971142769, 6409632.54190980270505 ] ] ], [ [ [ -16428979.941246218979359, 6552479.240980634465814 ], [ -16433884.346409361809492, 6554035.331515793688595 ], [ -16443594.220608439296484, 6556242.501768783666193 ], [ -16453525.523282699286938, 6557978.494907318614423 ], [ -16467530.445161372423172, 6559675.591600944288075 ], [ -16484525.50980862416327, 6561735.029580726288259 ], [ -16494720.642155447974801, 6562227.568233548663557 ], [ -16505061.823071008548141, 6561822.289940781891346 ], [ -16516137.958074418827891, 6560110.023620032705367 ], [ -16526874.883498823270202, 6557566.536287670023739 ], [ -16537861.504863329231739, 6555663.436467106454074 ], [ -16549243.870736679062247, 6555242.429075731895864 ], [ -16560117.422241516411304, 6556355.466749154031277 ], [ -16567530.445161372423172, 6558157.329478313215077 ], [ -16567530.445161372423172, 6577097.34204058162868 ], [ -16561530.795487379655242, 6577947.775472234003246 ], [ -16543830.651205023750663, 6572976.082598455250263 ], [ -16542365.454273477196693, 6571580.394145202822983 ], [ -16532283.391786329448223, 6571807.02973772212863 ], [ -16518154.370571853592992, 6571205.39725033659488 ], [ -16502517.751228455454111, 6569850.215825946070254 ], [ -16487055.447918718680739, 6570337.538083054125309 ], [ -16467555.608369963243604, 6574624.75893778167665 ], [ -16467530.445161372423172, 6574627.18497905228287 ], [ -16455914.124068206176162, 6575747.14049990195781 ], [ -16444197.259860005229712, 6576338.731812379322946 ], [ -16431552.280553685501218, 6575297.7222950020805 ], [ -16419194.687140693888068, 6573026.405821798369288 ], [ -16414422.196813831105828, 6571686.720922359265387 ], [ -16410620.222782459110022, 6569343.135074293240905 ], [ -16408099.707160670310259, 6566502.273506433703005 ], [ -16404344.845570830628276, 6564463.259928196668625 ], [ -16381193.791803602129221, 6561943.320909206755459 ], [ -16367530.445161372423172, 6561014.988046118989587 ], [ -16367530.445161372423172, 6552051.110232932493091 ], [ -16428574.831715265288949, 6552051.110232932493091 ], [ -16428979.941246218979359, 6552479.240980634465814 ] ] ], [ [ [ -16682727.551320111379027, 6634144.942843487486243 ], [ -16684795.787503220140934, 6632808.128093940205872 ], [ -16681422.536689763888717, 6630551.401553286239505 ], [ -16682562.657774759456515, 6628609.740578087978065 ], [ -16678053.997120453044772, 6627562.363762613385916 ], [ -16667703.393716584891081, 6627195.070074276998639 ], [ -16667530.445161372423172, 6627175.808001091703773 ], [ -16667530.445161372423172, 6617527.924508908763528 ], [ -16668579.685129024088383, 6619246.81504244171083 ], [ -16672009.47087231464684, 6621411.984371262602508 ], [ -16682784.086249943822622, 6622918.734257742762566 ], [ -16687207.94450949318707, 6621880.970922341570258 ], [ -16684009.009729688987136, 6614204.615867073647678 ], [ -16688272.68568804487586, 6611873.753538453951478 ], [ -16693007.486061682924628, 6610184.06815586797893 ], [ -16707315.534553969278932, 6609192.328863894566894 ], [ -16718707.322915624827147, 6609747.016018327325583 ], [ -16728374.795917324721813, 6613392.621236364357173 ], [ -16728360.662184864282608, 6616488.438487660139799 ], [ -16721962.79262525960803, 6618285.343871524557471 ], [ -16721972.215113561600447, 6620774.690650907345116 ], [ -16723724.79793843626976, 6623666.135724041610956 ], [ -16730301.694775845855474, 6620305.363908851519227 ], [ -16737952.755280120298266, 6617502.684665211476386 ], [ -16750366.883622948080301, 6613983.94822574686259 ], [ -16756383.142406169325113, 6613528.891792855225503 ], [ -16762536.027269823476672, 6613929.457526017911732 ], [ -16767530.445161372423172, 6614705.647107230499387 ], [ -16778756.840888176113367, 6616450.35721898637712 ], [ -16788744.678492274135351, 6618635.780403481796384 ], [ -16808376.43287730962038, 6625784.481996108777821 ], [ -16819297.096823673695326, 6629095.390369147993624 ], [ -16843663.651582341641188, 6633515.68570595420897 ], [ -16867530.445161372423172, 6636563.698102589696646 ], [ -16868741.60420810431242, 6636718.374422075226903 ], [ -16888575.942091710865498, 6638788.936282130889595 ], [ -16899171.530191533267498, 6638547.697852394543588 ], [ -16909790.674512110650539, 6637708.419390232302248 ], [ -16923222.431591961532831, 6638169.678936787880957 ], [ -16927759.359711181372404, 6638955.099981540814042 ], [ -16931721.516043748706579, 6640704.050499183125794 ], [ -16935335.040309, 6641718.1926952842623 ], [ -16954170.594432201236486, 6646039.883283304981887 ], [ -16967484.5704082287848, 6649572.195109680294991 ], [ -16967530.445161372423172, 6649772.086529100313783 ], [ -16967530.445161372423172, 6652051.110232932493091 ], [ -16967906.82749405503273, 6652051.110232932493091 ], [ -16967530.445161372423172, 6652423.109965553507209 ], [ -16965204.328238237649202, 6654722.141557397320867 ], [ -16967530.445161372423172, 6661133.683219878003001 ], [ -16967705.998883415013552, 6661617.566893860697746 ], [ -16974150.980884548276663, 6668070.309618779458106 ], [ -16990583.800489779561758, 6674433.738564785569906 ], [ -17034407.79359982535243, 6678525.401018559001386 ], [ -17067530.445161372423172, 6681155.40143102966249 ], [ -17070557.169984847307205, 6681395.72903642617166 ], [ -17083498.957672797143459, 6682048.670850797556341 ], [ -17094980.259673349559307, 6681411.340784030966461 ], [ -17125231.158378969877958, 6676182.054354195483029 ], [ -17145480.08574802801013, 6675432.29598581045866 ], [ -17167530.445161372423172, 6675335.616817599162459 ], [ -17204488.418762799352407, 6675173.575642687268555 ], [ -17214358.475263074040413, 6675745.832520786672831 ], [ -17223248.592979546636343, 6677972.536952158436179 ], [ -17225302.695430207997561, 6680950.720589471980929 ], [ -17222735.067366883158684, 6686462.913710927590728 ], [ -17223027.164504367858171, 6688786.404176393523812 ], [ -17225330.96289512142539, 6689570.376529319211841 ], [ -17228449.806524325162172, 6689505.709272807464004 ], [ -17240086.579581927508116, 6691694.939554552547634 ], [ -17250884.751180320978165, 6695359.925642936490476 ], [ -17259402.680608723312616, 6699138.359067969024181 ], [ -17265164.532207686454058, 6704194.007567910477519 ], [ -17257367.423134680837393, 6704444.756530550308526 ], [ -17246606.941489510238171, 6703193.10351546574384 ], [ -17245047.51967490836978, 6704429.405901196412742 ], [ -17241499.952827796339989, 6708978.262812822125852 ], [ -17234018.497113022953272, 6711159.059276941232383 ], [ -17231149.349423922598362, 6712848.237951362505555 ], [ -17226094.184447892010212, 6718983.797856228426099 ], [ -17225363.941604197025299, 6723381.95109392516315 ], [ -17233971.384671494364738, 6720983.879645437002182 ], [ -17247191.135764464735985, 6714867.836999708786607 ], [ -17253758.610113572329283, 6713069.40131039172411 ], [ -17258319.094453558325768, 6712255.744574996642768 ], [ -17262893.712526001036167, 6711884.347338769584894 ], [ -17267530.445161372423172, 6712418.051368198357522 ], [ -17273564.680532265454531, 6713112.612815930508077 ], [ -17281182.762327466160059, 6714591.118872538208961 ], [ -17281357.078361120074987, 6720513.845119203440845 ], [ -17284881.088987469673157, 6722011.8051254209131 ], [ -17288254.339800931513309, 6720887.864855436608195 ], [ -17289634.734337724745274, 6718776.28165796212852 ], [ -17299330.47480434179306, 6718388.998801186680794 ], [ -17303862.691679403185844, 6717477.293056378141046 ], [ -17301554.182044498622417, 6713961.305120995268226 ], [ -17302614.211978897452354, 6710980.857600430957973 ], [ -17311824.694297764450312, 6709857.636197513900697 ], [ -17330495.354875616729259, 6709169.480427988804877 ], [ -17336973.315585821866989, 6712103.128189569339156 ], [ -17342527.872442062944174, 6708014.107601937837899 ], [ -17346654.92231997475028, 6703418.436027630232275 ], [ -17347239.116594936698675, 6697264.604821634478867 ], [ -17341317.082694765180349, 6692141.66048395074904 ], [ -17332855.688196204602718, 6689694.529125252738595 ], [ -17314373.477384477853775, 6685996.189342644996941 ], [ -17306354.939836278557777, 6683379.617470256052911 ], [ -17304272.56992070749402, 6680002.977376031689346 ], [ -17305016.946496859192848, 6676879.20515569485724 ], [ -17314623.173324577510357, 6673054.983330430462956 ], [ -17321152.957720462232828, 6669886.857256440445781 ], [ -17332328.028851084411144, 6662229.601930127479136 ], [ -17339027.418036472052336, 6659150.957097795791924 ], [ -17367530.445161368697882, 6652642.045783484354615 ], [ -17367530.445161368697882, 6663178.794498446397483 ], [ -17367530.445161368697882, 6665888.435427414253354 ], [ -17367530.445161368697882, 6679018.100233716890216 ], [ -17367530.445161368697882, 6692022.8934341724962 ], [ -17367530.445161368697882, 6704902.636105421930552 ], [ -17367530.445161368697882, 6717662.21799130924046 ], [ -17367530.445161368697882, 6730298.809525175020099 ], [ -17367530.445161368697882, 6742809.68157875072211 ], [ -17367530.445161368697882, 6752051.110232932493091 ], [ -17367530.445161368697882, 6755199.583621026948094 ], [ -17367530.445161368697882, 6767465.766550960950553 ], [ -17367530.445161368697882, 6779605.582307950593531 ], [ -17367530.445161368697882, 6791623.639275611378253 ], [ -17367530.445161368697882, 6803517.269317897967994 ], [ -17367530.445161368697882, 6815283.905924050137401 ], [ -17367530.445161368697882, 6826928.015605423599482 ], [ -17367530.445161368697882, 6838447.011676385067403 ], [ -17367525.733917221426964, 6849840.669952794909477 ], [ -17348091.851786609739065, 6847847.401347379200161 ], [ -17328493.076110638678074, 6846272.223501341417432 ], [ -17320686.544549327343702, 6846766.567723808810115 ], [ -17316474.692276656627655, 6846546.636527332477272 ], [ -17305389.134784940630198, 6843783.301194725558162 ], [ -17297992.481464926153421, 6842488.786166794598103 ], [ -17267530.445161372423172, 6839903.504238533787429 ], [ -17258875.021263595670462, 6839168.927246983163059 ], [ -17241066.518365729600191, 6835469.575719205662608 ], [ -17226518.196421649307013, 6831260.299643902108073 ], [ -17233768.80117292329669, 6832081.422476488165557 ], [ -17247063.93217233940959, 6834779.512581462971866 ], [ -17245622.291461560875177, 6831607.686790890060365 ], [ -17241386.882968124002218, 6829390.283319666981697 ], [ -17220285.220407392829657, 6827299.91119444463402 ], [ -17198147.08413302525878, 6825638.08688095677644 ], [ -17183961.527988716959953, 6823653.941823608241975 ], [ -17179254.99507999047637, 6821926.132105105556548 ], [ -17176362.291170123964548, 6818799.806141714565456 ], [ -17179942.836726311594248, 6816037.931325695477426 ], [ -17167530.445161372423172, 6817034.419280108995736 ], [ -17167071.717700660228729, 6817071.246702654287219 ], [ -17154949.686495307832956, 6819525.822231344878674 ], [ -17161225.063706941902637, 6821440.921720420010388 ], [ -17167530.445161372423172, 6822469.49848373234272 ], [ -17202010.30433838814497, 6828094.087925001978874 ], [ -17210551.789987549185753, 6830318.793077469803393 ], [ -17198665.320989847183228, 6829173.591498018242419 ], [ -17167530.445161372423172, 6824352.108359668403864 ], [ -17143991.332595720887184, 6820706.889571828767657 ], [ -17128943.618771437555552, 6817446.544008076190948 ], [ -17135308.509621970355511, 6816814.758301424793899 ], [ -17139760.635346438735723, 6814905.530766124837101 ], [ -17134922.187601432204247, 6814092.2839036565274 ], [ -17128331.157031558454037, 6814697.602488843724132 ], [ -17117391.648108582943678, 6815094.734647430479527 ], [ -17106767.792543847113848, 6814010.458530237898231 ], [ -17094650.472582649439573, 6811716.87721043266356 ], [ -17069124.951762367039919, 6809049.877236085943878 ], [ -17067530.445161372423172, 6808823.30730845592916 ], [ -16967530.445161372423172, 6794613.900618709623814 ], [ -16918407.540067717432976, 6787633.827256133779883 ], [ -16914996.599301040172577, 6783901.553369862958789 ], [ -16910756.479563448578119, 6782152.355969970114529 ], [ -16908212.407720897346735, 6779913.992784372530878 ], [ -16907533.988562885671854, 6776236.724316723644733 ], [ -16921253.131536059081554, 6771808.374376859515905 ], [ -16900061.955336421728134, 6772206.123026870191097 ], [ -16896947.822951372712851, 6772780.683764988556504 ], [ -16891430.956048354506493, 6774589.826544185169041 ], [ -16885358.162335298955441, 6775782.30300072953105 ], [ -16877193.576218362897635, 6774299.386950210668147 ], [ -16870611.968136794865131, 6771386.227613188326359 ], [ -16872548.28948362916708, 6767385.424738145433366 ], [ -16878385.520989041775465, 6764138.053622402250767 ], [ -16879129.897565193474293, 6758603.336499067023396 ], [ -16874008.775171019136906, 6753934.892962000332773 ], [ -16868786.385162770748138, 6752051.110232932493091 ], [ -16868571.999418597668409, 6751973.778558815829456 ], [ -16867530.445161372423172, 6751434.086819812655449 ], [ -16864223.52106549590826, 6749720.571077666245401 ], [ -16863022.153806515038013, 6743000.925636354833841 ], [ -16867530.445161372423172, 6741571.656177445314825 ], [ -16872567.134460240602493, 6739974.868032612837851 ], [ -16877853.150399766862392, 6734776.132665279321373 ], [ -16872001.785161893814802, 6734263.589090668596327 ], [ -16867530.445161372423172, 6734141.932163387537003 ], [ -16853708.024116277694702, 6733765.849541234783828 ], [ -16847705.899065509438515, 6732842.391173454932868 ], [ -16837218.669581212103367, 6730406.669667297974229 ], [ -16834707.576447736471891, 6728054.268205464817584 ], [ -16832394.355568666011095, 6724843.863437683321536 ], [ -16829011.682266902178526, 6721852.74441931117326 ], [ -16826637.215213853865862, 6720417.795720840804279 ], [ -16823932.961070101708174, 6720630.105983791872859 ], [ -16813408.041632577776909, 6724770.806963371112943 ], [ -16808489.502736978232861, 6726002.139172530733049 ], [ -16796791.483505383133888, 6727071.363620886579156 ], [ -16790322.945283483713865, 6722398.01448446046561 ], [ -16794888.140867624431849, 6714469.242916307412088 ], [ -16791067.321859642863274, 6714474.321306169033051 ], [ -16788080.393066719174385, 6715311.987655425444245 ], [ -16784316.10898856446147, 6717439.291552013717592 ], [ -16778959.424386747181416, 6718669.980126830749214 ], [ -16772406.083770101889968, 6721547.192355498671532 ], [ -16767530.445161372423172, 6724631.43873305991292 ], [ -16766804.41447232849896, 6725090.713446052744985 ], [ -16767530.445161372423172, 6725393.932235008105636 ], [ -16773419.001262968406081, 6727853.223387250676751 ], [ -16780985.259372483938932, 6729576.163678583689034 ], [ -16798440.418958891183138, 6730544.617097951471806 ], [ -16807556.676394708454609, 6732602.032339200377464 ], [ -16810958.194673083722591, 6735223.50205787550658 ], [ -16802082.210689067840576, 6736285.062032568268478 ], [ -16794459.417649712413549, 6738183.66365306917578 ], [ -16789145.13424526900053, 6742710.322518572211266 ], [ -16790431.303899001330137, 6745189.461067387834191 ], [ -16792570.208744410425425, 6747629.054004644043744 ], [ -16796951.665806584060192, 6751038.936174727045 ], [ -16800306.164828903973103, 6752051.110232932493091 ], [ -16767530.445161372423172, 6752051.110232932493091 ], [ -16722377.400188768282533, 6752051.110232932493091 ], [ -16723343.187162047252059, 6751643.334577924571931 ], [ -16725227.684823201969266, 6749337.636890674009919 ], [ -16725642.27430865727365, 6746406.138659396208823 ], [ -16717110.211147796362638, 6745833.877884647808969 ], [ -16709049.272402226924896, 6747077.15779270324856 ], [ -16712983.161269878968596, 6749438.940654574893415 ], [ -16714036.588277818635106, 6752051.110232932493091 ], [ -16699164.973844744265079, 6752051.110232932493091 ], [ -16697770.553900241851807, 6751695.126413090154529 ], [ -16688517.670383995398879, 6751001.922596724703908 ], [ -16667530.445161372423172, 6750416.674562978558242 ], [ -16657447.015195779502392, 6750135.48886557482183 ], [ -16648646.411118201911449, 6750414.492373400367796 ], [ -16645824.375870633870363, 6751524.945092261768878 ], [ -16648317.828198045492172, 6752051.110232932493091 ], [ -16592994.452855436131358, 6752051.110232932493091 ], [ -16575914.223886109888554, 6750476.210327250882983 ], [ -16567530.445161372423172, 6748273.675204770639539 ], [ -16554110.585946597158909, 6744748.091785916127264 ], [ -16533937.038483982905746, 6737517.855181011371315 ], [ -16513556.196278646588326, 6733217.861338149756193 ], [ -16492077.634185682982206, 6729985.211110007949173 ], [ -16467530.445161372423172, 6723885.300564077682793 ], [ -16456281.601112134754658, 6721089.993028965778649 ], [ -16451829.475387666374445, 6720387.462863001041114 ], [ -16448314.887249622493982, 6719176.100551921874285 ], [ -16455042.543899925425649, 6717662.21799130924046 ], [ -16460988.134020855650306, 6715474.382479283958673 ], [ -16449299.537277571856976, 6716988.256305036135018 ], [ -16437512.004407074302435, 6718016.795579201541841 ], [ -16431731.307831503450871, 6717816.724304495379329 ], [ -16426497.115577649325132, 6716666.355480236932635 ], [ -16423086.174810973927379, 6714824.682952128350735 ], [ -16421187.543417362496257, 6712995.684303645975888 ], [ -16426205.018440175801516, 6711329.601300145499408 ], [ -16391940.139716306701303, 6711026.68317674472928 ], [ -16381236.193000974133611, 6709964.650624607689679 ], [ -16376534.371336402371526, 6705521.420014133676887 ], [ -16386427.984057445079088, 6702419.515753554180264 ], [ -16392218.10312132909894, 6702796.119064778089523 ], [ -16397777.371221721172333, 6704101.883924398571253 ], [ -16403035.119696328416467, 6704232.390551345422864 ], [ -16418049.854811543598771, 6702898.577895374037325 ], [ -16441361.09087997674942, 6698719.624002725817263 ], [ -16454835.249157201498747, 6695395.984900943003595 ], [ -16456992.998979218304157, 6693186.881708335131407 ], [ -16454905.917819498106837, 6687186.024645335040987 ], [ -16456795.126724794507027, 6684317.271801392547786 ], [ -16466957.28036255016923, 6682469.928661958314478 ], [ -16467530.445161372423172, 6682498.854977703653276 ], [ -16489203.775252429768443, 6683592.658349345438182 ], [ -16499295.260227890685201, 6684776.776342131197453 ], [ -16510635.224903862923384, 6686377.359388714656234 ], [ -16521541.75511777587235, 6688597.459485425613821 ], [ -16535515.30527519993484, 6692149.405802833847702 ], [ -16539826.093675080686808, 6692487.575277286581695 ], [ -16542685.818875875324011, 6691635.537924324162304 ], [ -16537913.328549014404416, 6689386.713564209640026 ], [ -16528410.749092660844326, 6686561.424239508807659 ], [ -16512123.978056170046329, 6682818.279959554784 ], [ -16504388.115157146006823, 6678653.154535955749452 ], [ -16509367.9002267383039, 6676573.754775453358889 ], [ -16515553.763799464330077, 6676095.865580094978213 ], [ -16519996.467035626992583, 6676132.431161215528846 ], [ -16534252.69184222817421, 6677437.719952695071697 ], [ -16544141.593319116160274, 6677753.417140904814005 ], [ -16567530.445161372423172, 6676847.730068992823362 ], [ -16575414.832005904987454, 6676542.422767753712833 ], [ -16586679.416775427758694, 6675766.732467252761126 ], [ -16590542.636980788782239, 6676409.253923617303371 ], [ -16591508.442032126709819, 6678233.349125954322517 ], [ -16608327.583657894283533, 6679560.129219502210617 ], [ -16618207.06264647655189, 6679747.705602083355188 ], [ -16622875.905601976439357, 6680380.58969793561846 ], [ -16626734.414563179016113, 6682256.715362668037415 ], [ -16637678.634730309247971, 6685028.530514551326632 ], [ -16654276.347880886867642, 6686112.885226876474917 ], [ -16665032.118281908333302, 6686239.942863463424146 ], [ -16667530.445161372423172, 6685995.889629879966378 ], [ -16671217.981854634359479, 6685635.6664495812729 ], [ -16667530.445161372423172, 6685016.640961298719049 ], [ -16649338.964008679613471, 6681962.84341571573168 ], [ -16629792.012018397450447, 6675769.344938687980175 ], [ -16633462.07121348194778, 6674622.002590149641037 ], [ -16635949.608126204460859, 6673282.688697448931634 ], [ -16625137.302795350551605, 6673188.470248261466622 ], [ -16618103.415275108069181, 6673612.403668962419033 ], [ -16616054.024068610742688, 6671976.154939009808004 ], [ -16621679.249587144702673, 6665391.131537107750773 ], [ -16625481.223618514835835, 6663929.792651326395571 ], [ -16659505.828890580683947, 6662466.959019999019802 ], [ -16650940.787020653486252, 6661369.512854077853262 ], [ -16642154.31667554192245, 6661026.388768936507404 ], [ -16632180.612803904339671, 6661287.698400084860623 ], [ -16623238.671401746571064, 6660152.372003696858883 ], [ -16617222.412618521600962, 6655980.95484031457454 ], [ -16616313.061564572155476, 6652051.110232932493091 ], [ -16667530.445161372423172, 6652051.110232932493091 ], [ -16667530.445161372423172, 6642910.033357325010002 ], [ -16672103.695755375549197, 6642584.613162821158767 ], [ -16682223.448195748031139, 6642929.435564296320081 ], [ -16692041.681010346859694, 6642239.710281809791923 ], [ -16698514.930476393550634, 6640626.422624313272536 ], [ -16700404.139381701126695, 6638989.938400943763554 ], [ -16691938.033638978376985, 6640074.880009147338569 ], [ -16682176.335754223167896, 6639469.55357741843909 ], [ -16672932.874726278707385, 6637517.974052364006639 ], [ -16673945.792219147086143, 6635904.918757421895862 ], [ -16682727.551320111379027, 6634144.942843487486243 ] ] ], [ [ [ -17352562.822487685829401, 6961745.703068071976304 ], [ -17337717.692161969840527, 6962848.300461199134588 ], [ -17323762.986981157213449, 6963029.591572313569486 ], [ -17309836.549265254288912, 6962385.917251408100128 ], [ -17295792.330445528030396, 6962591.233227046206594 ], [ -17281809.357799798250198, 6963591.127397017553449 ], [ -17270469.39312382414937, 6963469.694699672982097 ], [ -17267530.445161372423172, 6963298.909215050749481 ], [ -17267530.445161372423172, 6952051.110232932493091 ], [ -17167530.445161372423172, 6952051.110232932493091 ], [ -17167530.445161372423172, 6941273.77674799785018 ], [ -17180607.122151874005795, 6940669.266454514116049 ], [ -17225500.56768462061882, 6939529.706347871571779 ], [ -17267530.445161372423172, 6937344.974163885228336 ], [ -17286181.392373666167259, 6936375.489428672939539 ], [ -17311150.986383907496929, 6935495.941030662506819 ], [ -17319932.745484869927168, 6935683.463175777345896 ], [ -17341868.298260655254126, 6937716.718949066475034 ], [ -17367530.445161368697882, 6938614.466801298782229 ], [ -17367530.445161368697882, 6942864.02505315747112 ], [ -17367525.733917221426964, 6946616.086015226319432 ], [ -17367525.733917221426964, 6952051.110232932493091 ], [ -17367525.733917221426964, 6955540.024941510520875 ], [ -17367530.445161368697882, 6958210.153314775787294 ], [ -17367530.445161368697882, 6961204.802963579073548 ], [ -17352562.822487685829401, 6961745.703068071976304 ] ] ], [ [ [ -12048078.805881757289171, 5537170.477047801949084 ], [ -12051565.126554885879159, 5533167.976530705578625 ], [ -12053774.700062582269311, 5531752.005020779557526 ], [ -12067530.445161372423172, 5530594.295821751467884 ], [ -12077015.26746872253716, 5529796.035461625084281 ], [ -12095784.864173777401447, 5530405.57096054032445 ], [ -12105197.929991226643324, 5525580.437987109646201 ], [ -12108010.542750488966703, 5524966.087834436446428 ], [ -12113188.200074499472976, 5526573.931075422093272 ], [ -12124514.031018016859889, 5533011.584282799623907 ], [ -12140725.422148058190942, 5538292.801376218907535 ], [ -12139128.310380237177014, 5539587.420888372696936 ], [ -12128546.856012877076864, 5542278.137561333365738 ], [ -12122945.186715107411146, 5546194.065951317548752 ], [ -12123948.681719671934843, 5546817.651116599328816 ], [ -12127717.677041972056031, 5546579.715056314133108 ], [ -12131029.6816814430058, 5547375.517350337468088 ], [ -12137116.377833675593138, 5552051.110232932493091 ], [ -12137625.423495469614863, 5552442.141789900138974 ], [ -12141394.418817769736052, 5553822.514016330242157 ], [ -12147616.035395352169871, 5552051.110232932493091 ], [ -12149394.1113893520087, 5551544.860690926201642 ], [ -12152607.179901612922549, 5551421.930507952347398 ], [ -12153191.613595344126225, 5552051.110232932493091 ], [ -12155711.889798359945416, 5554764.346491037867963 ], [ -12151259.764073891565204, 5562463.022995753213763 ], [ -12151038.335598705336452, 5564277.216692975722253 ], [ -12159231.189180556684732, 5561477.960354813374579 ], [ -12161935.443324306979775, 5562397.631871630437672 ], [ -12164498.360143467783928, 5564889.941079339012504 ], [ -12166905.805905589833856, 5565935.448643638752401 ], [ -12167530.445161372423172, 5565887.550271923653781 ], [ -12173562.793893599882722, 5565424.979789494536817 ], [ -12180775.708691658452153, 5567723.63618144672364 ], [ -12183296.224313443526626, 5566821.473511044867337 ], [ -12184252.606876481324434, 5563500.96942844055593 ], [ -12186650.63015029206872, 5562651.016753008589149 ], [ -12197660.807735564187169, 5568254.228428145870566 ], [ -12200162.478380741551518, 5568429.717069954611361 ], [ -12205500.318005951121449, 5564150.575719835236669 ], [ -12207361.259446337819099, 5563885.025666682049632 ], [ -12210197.428426366299391, 5565739.43602679297328 ], [ -12211662.62535791285336, 5576123.489978273399174 ], [ -12211059.586106341332197, 5579071.616867048665881 ], [ -12209556.699221577495337, 5580060.639428814873099 ], [ -12199992.873591238632798, 5582460.980107747018337 ], [ -12172498.052715055644512, 5585030.636498623527586 ], [ -12170208.388056756928563, 5586875.566771436482668 ], [ -12190805.947493128478527, 5585920.695605712942779 ], [ -12196172.054583258926868, 5587326.513585301116109 ], [ -12201924.483693918213248, 5590859.240186805836856 ], [ -12207950.164965445175767, 5590806.474794276989996 ], [ -12211134.966012785211205, 5591954.982604308053851 ], [ -12214475.23811717890203, 5594506.515215823426843 ], [ -12223181.61731169000268, 5603826.880773345008492 ], [ -12229117.78494431450963, 5606184.964547766372561 ], [ -12239223.403652235865593, 5607664.63676712103188 ], [ -12244429.328441163524985, 5609430.638897893950343 ], [ -12246624.768216399475932, 5608650.783640135079622 ], [ -12248735.405596891418099, 5605998.956460045650601 ], [ -12251548.018356157466769, 5604352.816194000653923 ], [ -12258459.413528427481651, 5603418.222214707173407 ], [ -12264786.614425737410784, 5604097.948336333036423 ], [ -12267530.445161372423172, 5605510.318164063617587 ], [ -12269728.709542104974389, 5606641.861099419184029 ], [ -12272659.103405196219683, 5609846.769349318929017 ], [ -12273780.379513578489423, 5613424.524468808434904 ], [ -12271038.435416601598263, 5618204.697631939314306 ], [ -12271090.259102284908295, 5620090.994770146906376 ], [ -12272315.182582031935453, 5622298.606226740404963 ], [ -12274567.157287107780576, 5624078.309812543913722 ], [ -12277860.316949965432286, 5625438.724338377825916 ], [ -12279655.300972217693925, 5624726.375781957060099 ], [ -12279956.820597998797894, 5621940.1536919279024 ], [ -12281742.38213193975389, 5619901.599086700938642 ], [ -12287471.255021836608648, 5618341.766244320198894 ], [ -12292149.520465642213821, 5621070.067768517881632 ], [ -12295225.962897472083569, 5624851.146584605798125 ], [ -12298830.06467442214489, 5627534.785713892430067 ], [ -12318871.697300752624869, 5627526.741521636024117 ], [ -12328096.313352085649967, 5624050.130643452517688 ], [ -12332520.171611631289124, 5623768.328008990734816 ], [ -12337113.634660685434937, 5624593.550961438566446 ], [ -12337989.926073122769594, 5626436.603171389549971 ], [ -12333665.003940777853131, 5631486.53854578640312 ], [ -12334725.033875180408359, 5638211.143216415308416 ], [ -12335851.021227717399597, 5639895.522092058323324 ], [ -12345099.193499812856317, 5640921.838736018165946 ], [ -12346668.037802720442414, 5642544.958479732275009 ], [ -12341160.593388007953763, 5650678.518254718743265 ], [ -12338414.144953792914748, 5652051.110232932493091 ], [ -12338088.862200330942869, 5652213.676728808321059 ], [ -12333990.079787334427238, 5652793.202421865426004 ], [ -12315644.49505602940917, 5653452.558286076411605 ], [ -12309538.72263390570879, 5652293.616409788839519 ], [ -12309104.78971372358501, 5652051.110232932493091 ], [ -12300700.428603112697601, 5647354.279485464096069 ], [ -12300973.680763978511095, 5649214.760244551114738 ], [ -12302667.850295959040523, 5652051.110232932493091 ], [ -12304318.664112519472837, 5654814.874815538525581 ], [ -12304799.211016114801168, 5658168.701908342540264 ], [ -12298712.283570598810911, 5661954.259017685428262 ], [ -12304530.670099399983883, 5663062.502554989419878 ], [ -12326263.639376612380147, 5663935.320740689523518 ], [ -12326094.034587109461427, 5661515.658119165338576 ], [ -12324303.761809017509222, 5658084.891364774666727 ], [ -12337189.014567134901881, 5655070.505932584404945 ], [ -12346738.706465011462569, 5654559.226970860734582 ], [ -12355873.808877440169454, 5655038.552957776002586 ], [ -12363331.708371441811323, 5656843.486177062615752 ], [ -12367530.445161372423172, 5659236.544257067143917 ], [ -12367530.445161372423172, 5682982.819496402516961 ], [ -12360019.703731972724199, 5684316.66645910218358 ], [ -12342338.404426228255033, 5684542.608154327608645 ], [ -12322555.890228299424052, 5681310.770198826678097 ], [ -12272795.729485627263784, 5666628.261614746414125 ], [ -12267530.445161372423172, 5665507.3636694541201 ], [ -12224901.22142749093473, 5656432.258442452177405 ], [ -12183260.379660062491894, 5652051.110232932493091 ], [ -12176940.755951218307018, 5651386.205132034607232 ], [ -12167530.445161372423172, 5649785.550941353663802 ], [ -12141752.473373387008905, 5645400.82662234082818 ], [ -12120146.707688296213746, 5643574.591562830843031 ], [ -12112340.176126981154084, 5642256.452699853107333 ], [ -12107299.144883407279849, 5640148.1169653525576 ], [ -12101353.554762477055192, 5635040.9610152579844 ], [ -12091078.331265056505799, 5622858.372263765893877 ], [ -12083285.933436198160052, 5615058.894921661354601 ], [ -12067530.445161372423172, 5601768.827467673458159 ], [ -12067192.323409976437688, 5601483.615051191300154 ], [ -12054481.386685516685247, 5591808.900616117753088 ], [ -12051583.971531499177217, 5587960.192680547945201 ], [ -12054264.669454483315349, 5586721.177165921777487 ], [ -12054095.064664980396628, 5584449.352004749700427 ], [ -12044441.725395733490586, 5575023.51025771908462 ], [ -12026326.991627927869558, 5566552.011312040500343 ], [ -12012150.857971929013729, 5562503.891926459036767 ], [ -11982234.4576011672616, 5555828.771327908150852 ], [ -11971448.036972975358367, 5552051.110232932493091 ], [ -11967530.445161372423172, 5550679.076387523673475 ], [ -11963893.584114016965032, 5549405.361133872531354 ], [ -11958235.379886412993073, 5544934.306049387902021 ], [ -11950259.243535596877337, 5540594.072970447130501 ], [ -11946933.105163667351007, 5537589.84186405595392 ], [ -11940398.609523627907038, 5526437.906286735087633 ], [ -11928267.155829973518848, 5515686.500497301109135 ], [ -11915768.225092394277453, 5495161.643826995044947 ], [ -11913436.159236721694469, 5496880.267216917127371 ], [ -11911999.229770094156265, 5503006.145571299828589 ], [ -11910562.300303466618061, 5504369.498705232515931 ], [ -11907900.447357088327408, 5505024.086962700821459 ], [ -11905431.755420982837677, 5502649.69670351780951 ], [ -11903156.224495146423578, 5497233.040592189878225 ], [ -11895194.221876785159111, 5484356.996857900172472 ], [ -11897785.406160866841674, 5480592.592599952593446 ], [ -11900089.204551622271538, 5480205.142048120498657 ], [ -11910835.552464332431555, 5481975.470510867424309 ], [ -11914566.857833409681916, 5479659.320374829694629 ], [ -11919574.910367919132113, 5474952.443825351074338 ], [ -11923113.054726723581553, 5473058.268257539719343 ], [ -11925186.002153992652893, 5473976.252312686294317 ], [ -11956284.9248071257025, 5478504.955038553103805 ], [ -11967530.445161372423172, 5481004.994950741529465 ], [ -11975417.287311950698495, 5482758.352691108360887 ], [ -12000598.887309076264501, 5489473.726545388810337 ], [ -12030816.807305620983243, 5496456.901350972242653 ], [ -12048074.094637606292963, 5501240.192797693423927 ], [ -12062448.100548027083278, 5506150.740829561837018 ], [ -12067530.445161372423172, 5508279.239733181893826 ], [ -12072431.226907974109054, 5510331.699644524604082 ], [ -12074320.435813274234533, 5513876.125171676278114 ], [ -12073877.578862905502319, 5515550.128944628871977 ], [ -12067530.445161372423172, 5519256.427748447284102 ], [ -12054490.809173820540309, 5526870.697359818033874 ], [ -12046279.11061535961926, 5532937.501732188276947 ], [ -12043131.999521238729358, 5537573.396968129090965 ], [ -12041511.331532647833228, 5542475.252387007698417 ], [ -12042707.987547479569912, 5548450.021522340364754 ], [ -12043490.054076857864857, 5547986.624037158675492 ], [ -12045223.791925117373466, 5542265.817578783258796 ], [ -12048078.805881757289171, 5537170.477047801949084 ] ] ], [ [ [ -12175296.531741861253977, 5553945.373755003325641 ], [ -12179428.292863933369517, 5555415.315408976748586 ], [ -12179602.608897591009736, 5559053.141605102457106 ], [ -12177393.035389894619584, 5562463.022995753213763 ], [ -12168394.559057900682092, 5561228.592175239697099 ], [ -12167530.445161372423172, 5560871.79403186775744 ], [ -12166156.718085283413529, 5560304.573353880085051 ], [ -12163447.752697380259633, 5552728.903439515270293 ], [ -12167530.445161372423172, 5553148.058372784405947 ], [ -12175296.531741861253977, 5553945.373755003325641 ] ] ], [ [ [ -11999256.182725505903363, 5579869.365549150854349 ], [ -12008414.841358697041869, 5583705.350211761891842 ], [ -12011957.696961659938097, 5586473.329043694771826 ], [ -12014261.495352415367961, 5588041.426491329446435 ], [ -12025177.448054630309343, 5592145.692882169038057 ], [ -12027000.699541788548231, 5594027.971054625697434 ], [ -12024437.782722622156143, 5595418.837649091146886 ], [ -12017092.953088292852044, 5594575.453384635969996 ], [ -12004966.210638789460063, 5591488.31347318738699 ], [ -11994125.637843020260334, 5586457.076183581724763 ], [ -11979125.036460269242525, 5575113.149212854914367 ], [ -11977787.043120848014951, 5573377.066853945143521 ], [ -11999256.182725505903363, 5579869.365549150854349 ] ] ], [ [ [ -12217881.467639708891511, 5587111.202836778014898 ], [ -12217650.616676213219762, 5583087.278894915245473 ], [ -12219139.369828525930643, 5581338.283440840430558 ], [ -12222922.498883284628391, 5580968.051685232669115 ], [ -12229000.003840493038297, 5581976.956501053646207 ], [ -12235831.307862166315317, 5584359.916304687969387 ], [ -12247830.846719536930323, 5590713.118967488408089 ], [ -12249055.770199287682772, 5592145.692882169038057 ], [ -12247972.184044126421213, 5593374.951462887227535 ], [ -12244580.088254053145647, 5594397.022784133441746 ], [ -12243807.444212984293699, 5596067.475863110274076 ], [ -12246601.211995637044311, 5600617.194416653364897 ], [ -12236976.140191312879324, 5603487.009216913953424 ], [ -12228491.189471982419491, 5601107.1092081181705 ], [ -12224632.680510779842734, 5598191.042004113085568 ], [ -12219977.971287738531828, 5592985.523511848412454 ], [ -12217881.467639708891511, 5587111.202836778014898 ] ] ], [ [ [ -12060365.730632454156876, 5628503.991892569698393 ], [ -12059531.840417398139834, 5630204.558938331902027 ], [ -12059899.317461321130395, 5631956.627982684411108 ], [ -12054787.617555450648069, 5627739.907124747522175 ], [ -12052719.381372338160872, 5624907.493409710004926 ], [ -12051857.223692364990711, 5620985.465981463901699 ], [ -12051951.448575422167778, 5619937.867039097473025 ], [ -12058636.704028353095055, 5616494.977591223083436 ], [ -12060935.79117495752871, 5615764.898649447597563 ], [ -12063291.413251394405961, 5625116.774647854268551 ], [ -12060365.730632454156876, 5628503.991892569698393 ] ] ], [ [ [ -12079611.162996953353286, 5617712.824600036256015 ], [ -12085830.005278749391437, 5624782.724369674921036 ], [ -12095370.274688325822353, 5639715.087285943329334 ], [ -12094102.950011201202869, 5643198.025467570871115 ], [ -12089843.985297001898289, 5648126.586090296506882 ], [ -12085961.92011502943933, 5648434.666015975177288 ], [ -12079695.965391706675291, 5646133.485238308086991 ], [ -12074245.055906830355525, 5642028.037311060354114 ], [ -12072987.153718013316393, 5640432.768003521487117 ], [ -12069604.480416249483824, 5636120.713327592238784 ], [ -12067927.277497822418809, 5632245.88612057082355 ], [ -12071686.850331818684936, 5627538.807803921401501 ], [ -12078551.133062554523349, 5622069.039204244501889 ], [ -12079611.162996953353286, 5617712.824600036256015 ] ] ], [ [ [ -12355150.688411384820938, 5752051.110232932493091 ], [ -12353306.180814122781157, 5752747.915578703396022 ], [ -12350116.66852262429893, 5752382.047050730325282 ], [ -12349959.475306808948517, 5752051.110232932493091 ], [ -12348971.836193477734923, 5749971.846547146327794 ], [ -12343732.932695480063558, 5744534.297977156937122 ], [ -12342173.510880878195167, 5742934.628897361457348 ], [ -12342168.799636723473668, 5736595.435177222825587 ], [ -12342974.422386864200234, 5734006.626688668504357 ], [ -12344576.245398845523596, 5732668.494548449292779 ], [ -12348434.754360046237707, 5732672.40792188514024 ], [ -12354540.526782175526023, 5734018.362545768730342 ], [ -12359101.011122157797217, 5736990.244735726155341 ], [ -12364599.033048566430807, 5746230.744851757772267 ], [ -12363981.860064538195729, 5747817.283580082468688 ], [ -12362087.939915085211396, 5749430.403254055418074 ], [ -12355150.688411384820938, 5752051.110232932493091 ] ] ], [ [ [ -12682532.633461236953735, 5811639.040751777589321 ], [ -12681189.928877666592598, 5809191.929499758407474 ], [ -12676657.712002603337169, 5808690.040675983764231 ], [ -12667530.445161372423172, 5809375.916664248332381 ], [ -12667530.445161372423172, 5804257.925195230171084 ], [ -12671258.626203402876854, 5800976.430651290342212 ], [ -12670570.784557085484266, 5799839.628305540420115 ], [ -12667530.445161372423172, 5799373.290285583585501 ], [ -12667530.445161372423172, 5790283.23177536111325 ], [ -12680407.862348290160298, 5794715.625527702271938 ], [ -12689020.016659745946527, 5801333.525796448811889 ], [ -12693933.844311194494367, 5807452.251140183769166 ], [ -12699879.434432124719024, 5810907.76784516684711 ], [ -12717824.563410431146622, 5818561.291820792481303 ], [ -12745088.533323124051094, 5835038.57330328784883 ], [ -12752117.709599211812019, 5837414.265439199283719 ], [ -12759208.132049284875393, 5843905.728787390515208 ], [ -12761271.656988251954317, 5847025.578173994086683 ], [ -12761092.629710441455245, 5849112.722310698591173 ], [ -12758336.55188100785017, 5850214.488889873027802 ], [ -12750171.965764071792364, 5850941.231468583457172 ], [ -12750133.256315529346466, 5852051.110232932493091 ], [ -12750058.895904405042529, 5854183.174737204797566 ], [ -12767530.445161372423172, 5857311.566940661519766 ], [ -12781412.225741798058152, 5859797.188192627392709 ], [ -12784898.546414924785495, 5860944.527917581610382 ], [ -12788945.505142241716385, 5864866.67413059156388 ], [ -12786768.910343615338206, 5865439.526630126871169 ], [ -12769516.33425578288734, 5864757.368769113905728 ], [ -12767530.445161372423172, 5864959.861816154792905 ], [ -12751038.834688207134604, 5866641.444370145909488 ], [ -12739656.468814855441451, 5868080.163232021033764 ], [ -12735176.075625471770763, 5869838.174346331506968 ], [ -12725876.079667693004012, 5872110.545471801422536 ], [ -12722050.549415558576584, 5871978.910629680380225 ], [ -12712425.477611232548952, 5869345.121197582222521 ], [ -12702644.934749860316515, 5862200.868170090019703 ], [ -12699733.385863387957215, 5855789.752796872518957 ], [ -12700327.78504129871726, 5852051.110232932493091 ], [ -12700939.464366523548961, 5848203.779271272011101 ], [ -12716434.746385334059596, 5845323.852497335523367 ], [ -12724580.487525653094053, 5847620.412493704818189 ], [ -12728118.631884464994073, 5847192.293847294524312 ], [ -12733465.89399797655642, 5844918.192995825782418 ], [ -12726964.377067010849714, 5843898.143648807890713 ], [ -12717862.253363654017448, 5840168.002286670729518 ], [ -12709876.694524528458714, 5835319.941296556033194 ], [ -12698616.820999156683683, 5834449.146534535102546 ], [ -12683625.642104703933001, 5831058.927403905428946 ], [ -12694970.318024823442101, 5824943.521825633943081 ], [ -12696685.210896477103233, 5821417.954770794138312 ], [ -12682532.633461236953735, 5811639.040751777589321 ] ] ], [ [ [ -12385823.187957271933556, 5807525.074417105875909 ], [ -12393219.841277288272977, 5806474.739422660320997 ], [ -12390755.860585333779454, 5810681.846273400820792 ], [ -12390044.46271824836731, 5813170.00561308208853 ], [ -12391373.033569360151887, 5815511.080127381719649 ], [ -12392305.859911629930139, 5820020.47004103474319 ], [ -12392678.048199705779552, 5830643.956931536085904 ], [ -12385450.999669196084142, 5837304.069802418351173 ], [ -12374101.612504918128252, 5837497.859760818071663 ], [ -12374214.682364586740732, 5834137.27975916583091 ], [ -12379010.728912211954594, 5819073.220068196766078 ], [ -12381484.132092474028468, 5812083.089788302779198 ], [ -12383392.185974387452006, 5809502.221640029922128 ], [ -12385823.187957271933556, 5807525.074417105875909 ] ] ], [ [ [ -12430443.381329156458378, 5829273.056310582906008 ], [ -12437062.679363952949643, 5828884.535136012360454 ], [ -12448935.014629196375608, 5835285.722099293023348 ], [ -12454904.160970889031887, 5840460.337733284570277 ], [ -12455884.099754689261317, 5845850.758447465486825 ], [ -12463704.765048457309604, 5851520.242771372199059 ], [ -12463920.544022215530276, 5852051.110232932493091 ], [ -12464515.099042756482959, 5853513.856621122919023 ], [ -12463874.369837967678905, 5855623.460214234888554 ], [ -12457448.232813440263271, 5861250.167467303574085 ], [ -12454842.914796903729439, 5865036.278834706172347 ], [ -12452553.25013860501349, 5872817.523575757630169 ], [ -12449938.509633757174015, 5875843.045381092466414 ], [ -12443856.293432397767901, 5875414.753782327286899 ], [ -12433001.586904164403677, 5871888.643730479292572 ], [ -12421680.467204809188843, 5868057.570341363549232 ], [ -12411287.462603567168117, 5862936.344622300937772 ], [ -12404985.088632522150874, 5852051.110232932493091 ], [ -12403546.888460392132401, 5849567.102453580126166 ], [ -12399118.318956689909101, 5824737.581116228364408 ], [ -12399443.394803233444691, 5816753.657562383450568 ], [ -12405897.799292674288154, 5811520.362899884581566 ], [ -12410453.572388507425785, 5802734.677636315114796 ], [ -12415753.722060490399599, 5798783.148251123726368 ], [ -12420766.485839148983359, 5804043.193926148116589 ], [ -12421214.054033676162362, 5812768.192428857088089 ], [ -12422552.047373091802001, 5819684.378708695061505 ], [ -12424196.271582446992397, 5822994.220746305771172 ], [ -12422255.238991461694241, 5835863.600454289466143 ], [ -12424502.502452382817864, 5834916.893500562757254 ], [ -12430443.381329156458378, 5829273.056310582906008 ] ] ], [ [ [ -12446150.669334847480059, 5827939.712482587434351 ], [ -12440973.012010833248496, 5823177.372144791297615 ], [ -12440638.513675983995199, 5816080.809233417734504 ], [ -12443710.244863657280803, 5812496.463919625617564 ], [ -12456604.920110074803233, 5821116.359609071165323 ], [ -12461302.03053049556911, 5823536.015529536642134 ], [ -12467530.445161372423172, 5829453.426735009998083 ], [ -12467530.445161372423172, 5839023.596171732991934 ], [ -12467478.471614917740226, 5839013.602163391187787 ], [ -12464694.126320563256741, 5838033.574852107092738 ], [ -12446150.669334847480059, 5827939.712482587434351 ] ] ], [ [ [ -12486262.202052427455783, 5856073.187161353416741 ], [ -12492829.676401540637016, 5861797.230526028200984 ], [ -12494987.426223557442427, 5864203.248783258721232 ], [ -12496396.088225267827511, 5868098.990524173714221 ], [ -12495076.939862459897995, 5868787.996393375098705 ], [ -12492217.214661665260792, 5868377.6220399774611 ], [ -12490219.647140845656395, 5867737.48797367233783 ], [ -12479873.754981130361557, 5858320.922055640257895 ], [ -12476999.896047877147794, 5853631.091409553773701 ], [ -12478446.248002810403705, 5853014.617781716398895 ], [ -12482431.960556140169501, 5854050.834219179116189 ], [ -12486262.202052427455783, 5856073.187161353416741 ] ] ], [ [ [ -12469711.601343376561999, 5879698.935680229216814 ], [ -12467530.445161372423172, 5878207.849436613731086 ], [ -12465565.706488847732544, 5876864.710952963680029 ], [ -12463808.412419822067022, 5874242.304847944527864 ], [ -12462913.276030775159597, 5863351.157633741386235 ], [ -12463445.646620051935315, 5862800.576491256244481 ], [ -12467530.445161372423172, 5862806.740351671352983 ], [ -12473442.906712455675006, 5862815.662110564298928 ], [ -12476227.252006804570556, 5863603.791319473646581 ], [ -12477979.834831673651934, 5865224.718429839238524 ], [ -12478691.232698759064078, 5867680.999666450545192 ], [ -12477061.142221864312887, 5870635.938032915815711 ], [ -12471148.530810004100204, 5876271.281737161800265 ], [ -12470964.792288044467568, 5878670.636349814012647 ], [ -12469711.601343376561999, 5879698.935680229216814 ] ] ], [ [ [ -12546632.084627380594611, 5891284.545788750983775 ], [ -12537883.304235488176346, 5887857.683354176580906 ], [ -12519561.275724954903126, 5873137.118639695458114 ], [ -12520922.825285138562322, 5871019.699724501930177 ], [ -12528606.864498481154442, 5867213.993081306107342 ], [ -12530533.763357, 5866950.331513039767742 ], [ -12536884.520475078374147, 5867888.118790496140718 ], [ -12557826.000734614208341, 5880899.464932445436716 ], [ -12567530.445161372423172, 5883986.357237236574292 ], [ -12567530.445161372423172, 5898071.353635148145258 ], [ -12562033.141763135790825, 5896530.13020805362612 ], [ -12546632.084627380594611, 5891284.545788750983775 ] ] ], [ [ [ -12707488.0937390178442, 5929748.684617716819048 ], [ -12718931.705786356702447, 5918767.0219761505723 ], [ -12725494.468891309574246, 5909068.098662953823805 ], [ -12728693.403671111911535, 5899451.899849090725183 ], [ -12729249.330481151118875, 5883471.631323154084384 ], [ -12732080.788217032328248, 5878055.005168098025024 ], [ -12737282.001761805266142, 5874708.327679770998657 ], [ -12767530.445161372423172, 5869246.657861544750631 ], [ -12769695.361533591523767, 5868855.759782825596631 ], [ -12786406.144543845206499, 5869228.433836742304265 ], [ -12801298.387311080470681, 5874554.246716288849711 ], [ -12808313.429854715242982, 5878193.907560355961323 ], [ -12803013.280182730406523, 5882601.968266892246902 ], [ -12799366.777208404615521, 5882808.15910470765084 ], [ -12788893.681456562131643, 5881942.071075042709708 ], [ -12780804.475246073678136, 5880299.254759048111737 ], [ -12777195.662224972620606, 5880227.972566600888968 ], [ -12777808.123964846134186, 5881263.289319690316916 ], [ -12800850.819116560742259, 5889560.338119911961257 ], [ -12817721.78442800603807, 5893321.757283886894584 ], [ -12822833.48433387838304, 5897526.736424792557955 ], [ -12822984.244146771728992, 5900786.907463420182467 ], [ -12824317.526242034509778, 5902605.813000252470374 ], [ -12837716.304612813517451, 5913950.915623755194247 ], [ -12840345.178850118070841, 5918425.902214242145419 ], [ -12842097.761674987152219, 5924741.849508722312748 ], [ -12842126.029139904305339, 5931204.144347995519638 ], [ -12838837.580721197649837, 5941657.14668810274452 ], [ -12837344.116324735805392, 5942779.661923181265593 ], [ -12831850.805642480030656, 5942695.027181898243725 ], [ -12822357.648674434050918, 5941410.507777490653098 ], [ -12799437.445870695635676, 5940409.029167064465582 ], [ -12790613.285572359338403, 5935968.506200297735631 ], [ -12769422.109372725710273, 5938792.001147895120084 ], [ -12767530.445161372423172, 5938533.399506313726306 ], [ -12765459.953040154650807, 5938250.351035969331861 ], [ -12761431.839289447292686, 5936547.417514861561358 ], [ -12757022.114762356504798, 5932928.407448631711304 ], [ -12752216.645726421847939, 5927390.46144940238446 ], [ -12751156.615792026743293, 5921324.264462986029685 ], [ -12753083.514650546014309, 5919148.884781961329281 ], [ -12756885.488681921735406, 5916734.599607904441655 ], [ -12767530.445161372423172, 5913689.354337375611067 ], [ -12790693.376722963526845, 5907063.041874222457409 ], [ -12791583.801867850124836, 5906128.908872974105179 ], [ -12790910.093953993171453, 5905257.801333486102521 ], [ -12787777.116592327132821, 5904323.148116879165173 ], [ -12780997.636256339028478, 5904446.046179140917957 ], [ -12767530.445161372423172, 5905654.032560975290835 ], [ -12754228.346979703754187, 5906847.21036174800247 ], [ -12752753.727559851482511, 5908525.107603027485311 ], [ -12750878.652387006208301, 5916144.659737005829811 ], [ -12747189.748215304687619, 5920183.022748950868845 ], [ -12746859.961124604567885, 5923227.898904128931463 ], [ -12749300.385595792904496, 5930465.415569146163762 ], [ -12749159.048271205276251, 5933371.321691130287945 ], [ -12730478.965205052867532, 5933954.397798038087785 ], [ -12718785.657217616215348, 5936624.843482026830316 ], [ -12706852.075778381898999, 5941590.88738476485014 ], [ -12704119.554169710725546, 5941454.683329889550805 ], [ -12705834.447041366249323, 5932503.889943867921829 ], [ -12707488.0937390178442, 5929748.684617716819048 ] ] ], [ [ [ -12566014.143072314560413, 5927641.891268037259579 ], [ -12567530.445161372423172, 5926259.869820585474372 ], [ -12567530.445161372423172, 5929115.409147893078625 ], [ -12566014.143072314560413, 5927641.891268037259579 ] ] ], [ [ [ -12635212.897189753130078, 5971503.554632259532809 ], [ -12632155.299734534695745, 5976952.988516113720834 ], [ -12630713.659023756161332, 5978211.973593780770898 ], [ -12618191.172065414488316, 5977251.407545629888773 ], [ -12616353.786845792084932, 5976869.280392252840102 ], [ -12615910.929895419627428, 5975820.915319936349988 ], [ -12616872.023702608421445, 5974105.628301800228655 ], [ -12620900.137453313916922, 5971649.387353835627437 ], [ -12632673.536591351032257, 5966811.347561842761934 ], [ -12634906.666319817304611, 5966716.408093138597906 ], [ -12635749.979023179039359, 5968278.886167452670634 ], [ -12635212.897189753130078, 5971503.554632259532809 ] ] ], [ [ [ -12697123.356602692976594, 6012213.373695234768093 ], [ -12693349.650036239996552, 6015650.243016592226923 ], [ -12695455.576172573491931, 6020313.83363766875118 ], [ -12695516.822346558794379, 6023834.467146209441125 ], [ -12694258.920157743617892, 6024959.321818847209215 ], [ -12689166.06522848829627, 6024859.033777973614633 ], [ -12678744.793162327259779, 6021232.041557177901268 ], [ -12672483.549683151766658, 6011411.104718701913953 ], [ -12667530.445161372423172, 6006584.069760096259415 ], [ -12662613.493182877078652, 6001792.267167273908854 ], [ -12662090.545081907883286, 5998408.057701067999005 ], [ -12667530.445161372423172, 5997722.571043876931071 ], [ -12671498.89965520426631, 5997222.502556321211159 ], [ -12678895.552975216880441, 5997706.901659165509045 ], [ -12682706.949494892731309, 5998820.000975436531007 ], [ -12683710.444499455392361, 6000391.371051641181111 ], [ -12681321.843713948503137, 6005262.80045894626528 ], [ -12686183.847679713740945, 6008124.221492320299149 ], [ -12691809.073198249563575, 6009100.224787564948201 ], [ -12696845.393197676166892, 6007418.130679163150489 ], [ -12697123.356602692976594, 6012213.373695234768093 ] ] ], [ [ [ -12795743.830454839393497, 5997569.542670922353864 ], [ -12797364.498443432152271, 5993720.945411758497357 ], [ -12798612.978143945336342, 5987463.750844636932015 ], [ -12801477.414588892832398, 5985239.644673286005855 ], [ -12804290.027348158881068, 5982112.98719051014632 ], [ -12814079.992697833105922, 5983969.033132378011942 ], [ -12822023.150339586660266, 5987946.090641820803285 ], [ -12833537.431049210950732, 5994784.864994894713163 ], [ -12839949.434341279789805, 5999708.738844126462936 ], [ -12840448.826221479102969, 6001785.047730774618685 ], [ -12844514.629925413057208, 6003293.532051877118647 ], [ -12852420.097613936290145, 6011752.904968951828778 ], [ -12856909.91329162940383, 6018426.306597558781505 ], [ -12864019.180718319490552, 6019187.204042016528547 ], [ -12867530.445161372423172, 6019910.681720778346062 ], [ -12867530.445161372423172, 6028691.895417920313776 ], [ -12861291.370353806
[truncated: 2,602,665 more chars]
