# Supplementary material for: Climate change alters the future of natural floristic regions of deep evolutionary origins
Source: Nat Commun. 2024 Nov 2;15:9474. doi: 10.1038/s41467-024-53860-8 (PMC11531475; doi:10.1038/s41467-024-53860-8)
Supplement: Supplementary file 4 — Source Data [file 41467_2024_53860_MOESM4_ESM.zip › Source Data/Fig3/Source_Data_Fig3_cohenD_SIMPSON.csv]

cur	fut	pvalue	t	cluster	Cohens_d	n_cur	n_fut	ci_lower	ci_upper	yr	region	pval_star
0.444125440279818	0.444396039948926	0.799184784065466	-0.254408701738832	1	-0.00495142264222961	5280	5280	-0.04	0.04	2021-2040	Circumboreal 1
0.527789591122476	0.526730171705022	0.723128154109616	0.355069742956951	2	0.0622833530947359	65	65	-0.29	0.41	2021-2040	Californian 2
0.492302105406912	0.491325060938469	0.556605002347745	0.588212956103162	3	0.0473227903200342	309	309	-0.13	0.21	2021-2040	Madrean 3
0.498002939484026	0.499987664711994	0.156225346470423	-1.42104586480583	4	-0.154134065016818	170	170	-0.39	0.07	2021-2040	N American Atlantic 4
0.483826381361942	0.481918151049195	0.173256235674969	1.36213489280446	5	0.0493935804919408	1521	1521	-0.03	0.12	2021-2040	Saharo Arabian 5
0.490837264016383	0.488127331586681	0.0706887930905887	1.80892743741891	6	0.0992777907716667	664	664	-0.0094	0.22	2021-2040	Turanian-Tibetan 6
0.528243511931307	0.526300227088263	0.317055856207808	1.0009133594124	7	0.0556062977451332	648	648	-0.05	0.16	2021-2040	Indian-Indochinese 7
0.520868216633226	0.520828294715255	0.97540058859739	0.0308372476576376	8	0.000879987342177655	2456	2456	-0.05	0.06	2021-2040	Afrotropic 8
0.529308041590426	0.530874140808051	0.715305897377395	-0.365063236329647	9	-0.0406883575637519	161	161	-0.26	0.19	2021-2040	Caribbean 9
0.602693849750661	0.603032803153067	0.728456640808617	-0.347281883075673	10	-0.0224403366979479	479	479	-0.15	0.11	2021-2040	Malesian 10
0.581256212017587	0.57564368709084	0.0186269533600134	2.35537453920862	11	0.119040322004641	783	783	0.02	0.22	2021-2040	Amazonian 11	*
0.587438837303298	0.589177564010681	0.232351593564051	-1.19502823834159	12	-0.0743992084029377	516	516	-0.2	0.05	2021-2040	Brazilian 12
0.544051434141018	0.543919605649078	0.921512278008857	0.098560769522859	13	0.0070400549659185	392	392	-0.14	0.15	2021-2040	Andean-Chilean 13
0.602716455121982	0.603888107597947	0.329030695389421	-0.976566198735698	14	-0.0627760528548711	484	484	-0.2	0.07	2021-2040	Monsoonal Tropics-Eremean 14
0.590514890518498	0.591095815298385	0.762704427706331	-0.302510610585731	15	-0.0497324380294194	74	74	-0.38	0.29	2021-2040	Madagascan 15
0.569113365763059	0.567426278628406	0.588521861650344	0.541447321160973	16	0.0556980903220926	189	189	-0.14	0.27	2021-2040	South African 16
0.607937023521572	0.608106925737503	0.947305859159613	-0.0661135294126435	17	-0.00492781153330342	360	360	-0.14	0.14	2021-2040	South Australian 17
0.54668536969617	0.546672517271811	0.996446741164575	0.00445652833661553	18	0.000473723617425669	177	177	-0.2	0.23	2021-2040	Patagonian 18
0.614279692208754	0.616246032837165	0.350121186951225	-0.939210220583232	19	-0.193744275242591	47	47	-0.72	0.21	2021-2040	Neozylandic 19
0.444125440279818	0.445880061663087	0.0977275010843239	-1.65611869324901	1	-0.0322321663525129	5280	5280	-0.07	0.0074	2041-2060	Circumboreal 1
0.527789591122476	0.528718125617772	0.748062430216468	-0.321889506989267	2	-0.0564631546871446	65	65	-0.41	0.29	2041-2060	Californian 2
0.492302105406912	0.492570986928509	0.872387466212302	-0.160693533307097	3	-0.0129280837893402	309	309	-0.16	0.15	2041-2060	Madrean 3
0.498002939484026	0.500338910595626	0.107452492609276	-1.61405978012256	4	-0.175069363524333	170	170	-0.38	0.03	2041-2060	N American Atlantic 4
0.483826381361942	0.482416964107488	0.321010967754432	0.992544609419415	5	0.0359915396897755	1521	1521	-0.03	0.11	2041-2060	Saharo Arabian 5
0.490837264016383	0.490007510078764	0.57922401460216	0.554655354729088	6	0.0304406672805788	664	664	-0.07	0.13	2041-2060	Turanian-Tibetan 6
0.528243511931307	0.527191721325168	0.588222450143683	0.541549032589126	7	0.0300860573660625	648	648	-0.07	0.14	2041-2060	Indian-Indochinese 7
0.520868216633226	0.521380538423927	0.695798391762451	-0.391021395776261	8	-0.0111583849059411	2456	2456	-0.06	0.04	2041-2060	Afrotropic 8
0.529308041590426	0.531894000617352	0.5448011527209	-0.606216792857996	9	-0.0675662821514134	161	161	-0.29	0.17	2041-2060	Caribbean 9
0.602693849750661	0.603377407916617	0.487708745788555	-0.694228071300448	10	-0.0448589817792321	479	479	-0.17	0.08	2041-2060	Malesian 10
0.581256212017587	0.573114742801252	0.000624224861881129	3.42782288282266	11	0.173241721413523	783	783	0.08	0.28	2041-2060	Amazonian 11	*
0.587438837303298	0.589868193859734	0.0983286593947927	-1.65451519456543	12	-0.103005616785362	516	516	-0.23	0.02	2041-2060	Brazilian 12
0.544051434141018	0.545087817993083	0.443716366735761	-0.766321629822407	13	-0.0547372592730291	392	392	-0.2	0.08	2041-2060	Andean-Chilean 13
0.602716455121982	0.604492991985718	0.134443982327511	-1.498080030248	14	-0.0963002316498646	484	484	-0.22	0.04	2041-2060	Monsoonal Tropics-Eremean 14
0.590514890518498	0.593037583785628	0.203260451162803	-1.27829022020509	15	-0.210149617684059	74	74	-0.58	0.08	2041-2060	Madagascan 15
0.569113365763059	0.569283606814007	0.957226088123648	-0.053671055634216	16	-0.00552108245357422	189	189	-0.19	0.18	2041-2060	South African 16
0.607937023521572	0.608631517079282	0.785871355549587	-0.271777509633044	17	-0.0202570995431697	360	360	-0.17	0.13	2041-2060	South Australian 17
0.54668536969617	0.54755075139123	0.765619895701175	-0.298339787880475	18	-0.0317131616499666	177	177	-0.24	0.17	2041-2060	Patagonian 18
0.614279692208754	0.618367219414225	0.0615559010741706	-1.8933377211551	19	-0.390565750388515	47	47	-0.95	-0.01	2041-2060	Neozylandic 19
0.444125440279818	0.446467521079825	0.0262331736174033	-2.22305515804159	1	-0.0432661523337052	5280	5280	-0.08	-0.005	2061-2080	Circumboreal 1	*
0.527789591122476	0.525887126018764	0.513097329920405	0.655855865007938	2	0.115044729182952	65	65	-0.22	0.47	2061-2080	Californian 2
0.492302105406912	0.491434754315534	0.599632368931912	0.525201315115885	3	0.0422533904654019	309	309	-0.11	0.21	2061-2080	Madrean 3
0.498002939484026	0.500590031736994	0.0708772581170784	-1.8119883852101	4	-0.196537734982857	170	170	-0.4	0.03	2061-2080	N American Atlantic 4
0.483826381361942	0.481451068012962	0.0907147844814596	1.69217660027845	5	0.0613615153344663	1521	1521	-0.0092	0.13	2061-2080	Saharo Arabian 5
0.490837264016383	0.489398920508573	0.340847527248131	0.952834626321228	6	0.0522935938253514	664	664	-0.05	0.16	2061-2080	Turanian-Tibetan 6
0.528243511931307	0.525823132805752	0.216512970406967	1.23645739611925	7	0.0686920775621805	648	648	-0.04	0.17	2061-2080	Indian-Indochinese 7
0.520868216633226	0.521294821178571	0.743473066587995	-0.327276038381168	8	-0.00933931505077584	2456	2456	-0.07	0.05	2061-2080	Afrotropic 8
0.529308041590426	0.529207194253888	0.981203856433509	0.023578106790033	9	0.00262791304157207	161	161	-0.21	0.22	2061-2080	Caribbean 9
0.602693849750661	0.603873360512933	0.231997049320134	-1.19599355272248	10	-0.0772815954980848	479	479	-0.2	0.05	2061-2080	Malesian 10
0.581256212017587	0.569800297478435	1.48810956581524e-06	4.83147873383225	11	0.24418230504742	783	783	0.14	0.35	2061-2080	Amazonian 11	*
0.587438837303298	0.589269251624857	0.213615792373085	-1.24445663875962	12	-0.0774764861991745	516	516	-0.2	0.05	2061-2080	Brazilian 12
0.544051434141018	0.544461543787952	0.764301346133157	-0.299941918984349	13	-0.0214244227845963	392	392	-0.16	0.12	2061-2080	Andean-Chilean 13
0.602716455121982	0.605373869956228	0.0265942018752265	-2.22085878947489	14	-0.142762210008677	484	484	-0.28	-0.02	2061-2080	Monsoonal Tropics-Eremean 14	*
0.590514890518498	0.594412756065602	0.057258295330829	-1.91743562068767	15	-0.315224474264272	74	74	-0.67	-0.004	2061-2080	Madagascan 15
0.569113365763059	0.567915545643352	0.709286604481124	0.373101665410637	16	0.0383805578995312	189	189	-0.17	0.24	2061-2080	South African 16
0.607937023521572	0.608194870406284	0.919894774067664	-0.100601688216141	17	-0.00749840711675099	360	360	-0.16	0.13	2061-2080	South Australian 17
0.54668536969617	0.546693745158035	0.997674752586369	-0.00291634024691685	18	-0.000310003470652834	177	177	-0.22	0.21	2061-2080	Patagonian 18
0.614279692208754	0.618925970647004	0.0257096881069286	-2.26764841749063	19	-0.467780151368993	47	47	-1	-0.06	2061-2080	Neozylandic 19	*
0.444125440279818	0.449331361918176	6.98589642041888e-07	-4.96476798522987	1	-0.0966266658627097	5280	5280	-0.13	-0.06	2081-2100	Circumboreal 1	*
0.527789591122476	0.526010790915312	0.547958350834987	0.602434851921907	2	0.10567406359763	65	65	-0.22	0.46	2081-2100	Californian 2
0.492302105406912	0.491978280299194	0.844869968801969	0.195750598405022	3	0.0157484877325915	309	309	-0.14	0.18	2081-2100	Madrean 3
0.498002939484026	0.501147058578772	0.0263096172381783	-2.23141008514436	4	-0.242030405675766	170	170	-0.45	-0.0091	2081-2100	N American Atlantic 4	*
0.483826381361942	0.481290782883007	0.0745529315346417	1.78381861098847	5	0.0646846274993187	1521	1521	-0.0071	0.14	2081-2100	Saharo Arabian 5
0.490837264016383	0.491288286131348	0.76338365149895	-0.301102386683192	6	-0.0165251403277051	664	664	-0.12	0.1	2081-2100	Turanian-Tibetan 6
0.528243511931307	0.526216671152239	0.300126121603497	1.03657824528875	7	0.0575876802938196	648	648	-0.05	0.17	2081-2100	Indian-Indochinese 7
0.520868216633226	0.521521521811683	0.619910242660908	-0.496009051751642	8	-0.0141543659146533	2456	2456	-0.07	0.04	2081-2100	Afrotropic 8
0.529308041590426	0.527805895274143	0.725765651718719	0.351072150763194	9	0.0391289721324596	161	161	-0.18	0.29	2081-2100	Caribbean 9
0.602693849750661	0.603576413923665	0.376143785756908	-0.885437628115563	10	-0.0572143825182381	479	479	-0.19	0.07	2081-2100	Malesian 10
0.581256212017587	0.567852661121926	2.20988310163074e-08	5.62372789946012	11	0.284222474546721	783	783	0.18	0.38	2081-2100	Amazonian 11	*
0.587438837303298	0.589229543656939	0.219839415088635	-1.22770353840857	12	-0.0764334837290884	516	516	-0.2	0.04	2081-2100	Brazilian 12
0.544051434141018	0.545892700314062	0.177752349781959	-1.34892478231158	13	-0.0963517701651129	392	392	-0.24	0.04	2081-2100	Andean-Chilean 13
0.602716455121982	0.605918539343454	0.008467929233095	-2.63826179280942	14	-0.169593891294629	484	484	-0.3	-0.05	2081-2100	Monsoonal Tropics-Eremean 14	*
0.590514890518498	0.594923715144306	0.0293156954379429	-2.20200457682984	15	-0.362007322472587	74	74	-0.69	-0.04	2081-2100	Madagascan 15	*
0.569113365763059	0.567022754080759	0.520081933073535	0.643837848826281	16	0.0662308912708547	189	189	-0.13	0.26	2081-2100	South African 16
0.607937023521572	0.608458824943055	0.838670545092685	-0.203668238700408	17	-0.0151805342197255	360	360	-0.16	0.13	2081-2100	South Australian 17
0.54668536969617	0.548780033306877	0.470212874539339	-0.722913916481848	18	-0.0768448823245266	177	177	-0.28	0.11	2081-2100	Patagonian 18
0.614279692208754	0.619405232701678	0.0129214163992508	-2.53553561452925	19	-0.523041060694263	47	47	-1.02	-0.08	2081-2100	Neozylandic 19	*
