# Supplementary material for: Climate change alters the future of natural floristic regions of deep evolutionary origins
Source: Nat Commun. 2024 Nov 2;15:9474. doi: 10.1038/s41467-024-53860-8 (PMC11531475; doi:10.1038/s41467-024-53860-8)
Supplement: Supplementary file 4 — Source Data [file 41467_2024_53860_MOESM4_ESM.zip › Source Data/Fig4/phylorealms/2041-2060.tif.aux.xml]

<PAMDataset>
  <PAMRasterBand band="1">
    <Description>2041-2060</Description>
    <CategoryNames>
      <Category>0</Category>
      <Category>1</Category>
      <Category>2</Category>
      <Category>3</Category>
      <Category>4</Category>
      <Category></Category>
      <Category></Category>
      <Category></Category>
      <Category></Category>
      <Category></Category>
      <Category>10</Category>
      <Category>11</Category>
      <Category>12</Category>
      <Category>13</Category>
      <Category>14</Category>
      <Category></Category>
      <Category></Category>
      <Category></Category>
      <Category></Category>
      <Category></Category>
      <Category></Category>
      <Category></Category>
      <Category></Category>
      <Category></Category>
      <Category></Category>
      <Category></Category>
      <Category></Category>
      <Category></Category>
      <Category></Category>
      <Category></Category>
      <Category></Category>
      <Category></Category>
      <Category></Category>
      <Category></Category>
      <Category></Category>
      <Category></Category>
      <Category></Category>
      <Category></Category>
      <Category></Category>
      <Category></Category>
      <Category></Category>
      <Category></Category>
      <Category></Category>
      <Category></Category>
      <Category></Category>
      <Category></Category>
      <Category></Category>
      <Category></Category>
      <Category></Category>
      <Category></Category>
      <Category></Category>
      <Category></Category>
      <Category></Category>
      <Category></Category>
      <Category></Category>
      <Category></Category>
      <Category></Category>
      <Category></Category>
      <Category></Category>
      <Category></Category>
      <Category></Category>
      <Category></Category>
      <Category></Category>
      <Category></Category>
      <Category></Category>
      <Category></Category>
      <Category></Category>
      <Category></Category>
      <Category></Category>
      <Category></Category>
      <Category></Category>
      <Category></Category>
      <Category></Category>
      <Category></Category>
      <Category></Category>
      <Category></Category>
      <Category></Category>
      <Category></Category>
      <Category></Category>
      <Category></Category>
      <Category></Category>
      <Category></Category>
      <Category></Category>
      <Category></Category>
      <Category></Category>
      <Category></Category>
      <Category></Category>
      <Category></Category>
      <Category></Category>
      <Category></Category>
      <Category></Category>
      <Category></Category>
      <Category></Category>
      <Category></Category>
      <Category></Category>
      <Category></Category>
      <Category></Category>
      <Category></Category>
      <Category></Category>
      <Category></Category>
      <Category></Category>
      <Category></Category>
      <Category></Category>
      <Category></Category>
      <Category></Category>
      <Category></Category>
      <Category></Category>
      <Category></Category>
      <Category></Category>
      <Category></Category>
      <Category></Category>
      <Category></Category>
      <Category></Category>
      <Category></Category>
      <Category></Category>
      <Category></Category>
      <Category></Category>
      <Category></Category>
      <Category></Category>
      <Category></Category>
      <Category></Category>
      <Category></Category>
      <Category></Category>
      <Category></Category>
      <Category></Category>
      <Category></Category>
      <Category></Category>
      <Category></Category>
      <Category></Category>
      <Category></Category>
      <Category></Category>
      <Category></Category>
      <Category></Category>
      <Category></Category>
      <Category></Category>
      <Category></Category>
      <Category></Category>
      <Category></Category>
      <Category></Category>
      <Category></Category>
      <Category></Category>
      <Category></Category>
      <Category></Category>
      <Category></Category>
      <Category></Category>
      <Category></Category>
      <Category></Category>
      <Category></Category>
      <Category></Category>
      <Category></Category>
      <Category></Category>
      <Category></Category>
      <Category></Category>
      <Category></Category>
      <Category></Category>
      <Category></Category>
      <Category></Category>
      <Category></Category>
      <Category></Category>
      <Category></Category>
      <Category></Category>
      <Category></Category>
      <Category></Category>
      <Category></Category>
      <Category></Category>
      <Category></Category>
      <Category></Category>
      <Category></Category>
      <Category></Category>
      <Category></Category>
      <Category></Category>
      <Category></Category>
      <Category></Category>
      <Category></Category>
      <Category></Category>
      <Category></Category>
      <Category></Category>
      <Category></Category>
      <Category></Category>
      <Category></Category>
      <Category></Category>
      <Category></Category>
      <Category></Category>
      <Category></Category>
      <Category></Category>
      <Category></Category>
      <Category></Category>
      <Category></Category>
      <Category></Category>
      <Category></Category>
      <Category></Category>
      <Category></Category>
      <Category></Category>
      <Category></Category>
      <Category></Category>
      <Category></Category>
      <Category></Category>
      <Category></Category>
      <Category></Category>
      <Category></Category>
      <Category></Category>
      <Category></Category>
      <Category></Category>
      <Category></Category>
      <Category></Category>
      <Category></Category>
      <Category></Category>
      <Category></Category>
      <Category></Category>
      <Category></Category>
      <Category></Category>
      <Category></Category>
      <Category></Category>
      <Category></Category>
      <Category></Category>
      <Category></Category>
      <Category></Category>
      <Category></Category>
      <Category></Category>
      <Category></Category>
      <Category></Category>
      <Category></Category>
      <Category></Category>
      <Category></Category>
      <Category></Category>
      <Category></Category>
      <Category></Category>
      <Category></Category>
      <Category></Category>
      <Category></Category>
      <Category></Category>
      <Category></Category>
      <Category></Category>
      <Category></Category>
      <Category></Category>
      <Category></Category>
      <Category></Category>
      <Category></Category>
      <Category></Category>
      <Category></Category>
      <Category></Category>
      <Category></Category>
      <Category></Category>
      <Category></Category>
      <Category></Category>
      <Category></Category>
      <Category></Category>
      <Category></Category>
      <Category></Category>
      <Category></Category>
      <Category></Category>
      <Category></Category>
      <Category></Category>
      <Category></Category>
      <Category></Category>
      <Category></Category>
    </CategoryNames>
  </PAMRasterBand>
</PAMDataset>
